# Supplementary material for: Twenty-eight new species of Trigonopterus Fauvel (Coleoptera, Curculionidae) from Central Sulawesi
Source: Zookeys. 2021 Oct 22;1065:29–79. doi: 10.3897/zookeys.1065.71680 (PMC8556212; doi:10.3897/zookeys.1065.71680)
Supplement: XML Treatment for Trigonopterus acutus [file zookeys.1065.71680-treatment2.xml]

<!DOCTYPE tp:taxon-treatment
  PUBLIC "-//TaxonX//DTD Taxonomic Treatment Publishing DTD v0 20100105//EN" "tax-treatment-NSO.dtd">
<tp:taxon-treatment xmlns:tp="http://www.plazi.org/taxpub"><tp:treatment-meta><kwd-group><label>Taxon classification</label><kwd><named-content xmlns:xlink="http://www.w3.org/1999/xlink" content-type="kingdom">Animalia</named-content></kwd><kwd><named-content xmlns:xlink="http://www.w3.org/1999/xlink" content-type="order">Coleoptera</named-content></kwd><kwd><named-content xmlns:xlink="http://www.w3.org/1999/xlink" content-type="family">Curculionidae</named-content></kwd></kwd-group><mixed-citation publication-type="journal"><person-group><name><surname>Narakusumo</surname><given-names>Raden Pramesa</given-names></name><name><surname>Riedel</surname><given-names>Alexander</given-names></name></person-group><article-title>Twenty-eight new species of <italic><tp:taxon-name><tp:taxon-name-part taxon-name-part-type="genus" reg="Trigonopterus">Trigonopterus</tp:taxon-name-part></tp:taxon-name></italic> Fauvel (<tp:taxon-name><tp:taxon-name-part taxon-name-part-type="order">Coleoptera</tp:taxon-name-part></tp:taxon-name>, <tp:taxon-name><tp:taxon-name-part taxon-name-part-type="family">Curculionidae</tp:taxon-name-part></tp:taxon-name>) from Central Sulawesi</article-title><source>Zookeys</source><day>22</day><month>10</month><year>2021</year><volume>1065</volume><fpage>29</fpage><lpage>79</lpage><pub-id pub-id-type="doi">10.3897/zookeys.1065.71680</pub-id></mixed-citation></tp:treatment-meta><tp:nomenclature><label>1.</label><tp:taxon-name>
            <object-id xmlns:xlink="http://www.w3.org/1999/xlink" content-type="arpha" xlink:type="simple">1ED69D4F-7EB3-5915-A2C3-8977D9E32A42</object-id>
            <tp:taxon-name-part taxon-name-part-type="genus" reg="Trigonopterus">Trigonopterus</tp:taxon-name-part>
            <tp:taxon-name-part taxon-name-part-type="species" reg="acutus">acutus</tp:taxon-name-part>
            <object-id xmlns:xlink="http://www.w3.org/1999/xlink" content-type="zoobank" xlink:type="simple">http://zoobank.org/BEA6B28C-CB9B-4C5F-934A-A10BB3611B07</object-id>
          </tp:taxon-name><tp:taxon-status xmlns:xlink="http://www.w3.org/1999/xlink" xlink:type="simple">sp. nov.</tp:taxon-status></tp:nomenclature><tp:treatment-sec sec-type="description" id="SECID0E3DAE"><title>Diagnostic description.</title><p><bold><italic>Holotype</italic>. Male</bold> (Fig. <xref ref-type="fig" rid="F1">1a</xref>). Length 2.50 mm. Color of antennae and legs ferruginous; remainder black. Body subovate; in dorsal aspect and in profile with constriction between pronotum and elytron. Rostrum dorsally with median costa, and pair submedian ridge; intervening furrows with rows of coarse punctures and small suberect scales; epistome indistinct, subglabrous with suberect setae. Pronotum with disk densely punctate; interspaces between punctures subglabrous; laterally in basal half impunctate. Elytra with striae marked by well-impressed lines and rows of punctures; intervals subglabrous, with sparse punctures. Meso- and metafemur with anteroventral ridge crenate-denticulate. Metafemur subapically with stridulatory patch. Metatibia basally subglabrous, in apical half with few long setae. Abdominal ventrites 1–2 concave, anteriorly microreticulate, partly with coarse punctures, center subglabrous; ventrite 5 flat, densely punctate, microreticulate. Penis (Fig. <xref ref-type="fig" rid="F1">1b</xref>) with sides of body converging, apex acuminate, without setae; with several endophallic sclerites, especially around the ostium; with pair of triangular sclerites reinforcing basal orifice laterally; apodemes 2.0× as long as body of penis; transfer apparatus dentiform, curved upwards; ductus <tp:taxon-name><tp:taxon-name-part taxon-name-part-type="genus" reg="Trigonopterus"/><tp:taxon-name-part taxon-name-part-type="species" reg="ejaculatorius">ejaculatorius</tp:taxon-name-part></tp:taxon-name> with indistinct bulbus. <bold><italic>Intraspecific variation</italic></bold>. Length 2.38–2.65 mm. Female rostrum slender, dorsally subglabrous, with rows of punctures.</p><fig id="F1" position="float" orientation="portrait"><object-id xmlns:xlink="http://www.w3.org/1999/xlink" content-type="doi" xlink:type="simple">10.3897/zookeys.1065.71680.figure1</object-id><object-id xmlns:xlink="http://www.w3.org/1999/xlink" content-type="arpha" xlink:type="simple">774B8C89-A7B9-5CD4-8361-049FE9B4FA60</object-id><label>Figure 1.</label><caption><p><italic><tp:taxon-name><tp:taxon-name-part taxon-name-part-type="genus" reg="Trigonopterus">Trigonopterus</tp:taxon-name-part><tp:taxon-name-part taxon-name-part-type="species" reg="acutus">acutus</tp:taxon-name-part></tp:taxon-name></italic> sp. nov., holotype <bold>a</bold> habitus <bold>b</bold> penis.</p></caption><graphic xmlns:xlink="http://www.w3.org/1999/xlink" xlink:href="zookeys-1065-029-g001.jpg" position="float" orientation="portrait" xlink:type="simple" id="oo_602275.jpg"><uri content-type="original_file" xlink:type="simple">https://binary.pensoft.net/fig/602275</uri></graphic></fig></tp:treatment-sec><tp:treatment-sec sec-type="material" id="SECID0EXFAE"><title>Material examined.</title><p><bold><italic>Holotype</italic></bold> (<named-content xmlns:xlink="http://www.w3.org/1999/xlink" content-type="dwc:institutional_code" xlink:type="simple">MZB</named-content>, Cole.173.053): MZB0160 (GenBank <ext-link xmlns:xlink="http://www.w3.org/1999/xlink" ext-link-type="gen" xlink:href="OK481878" xlink:type="simple">OK481878</ext-link>), Indonesia, C-Sulawesi, Toli-Toli, Gn. Dako, <named-content xmlns:xlink="http://www.w3.org/1999/xlink" content-type="dwc:verbatimCoordinates" xlink:type="simple"><named-content content-type="geo-json" specific-use="{&#34;type&#34;:&#34;Point&#34;,&#34;coordinates&#34;:[120.916833,1.049617]}" id="NCID0EPGAE" xlink:type="simple">01°02.977'N, 120°55.010'E</named-content></named-content> to <named-content xmlns:xlink="http://www.w3.org/1999/xlink" content-type="dwc:verbatimCoordinates" xlink:type="simple"><named-content content-type="geo-json" specific-use="{&#34;type&#34;:&#34;Point&#34;,&#34;coordinates&#34;:[120.921617,1.053500]}" id="NCID0EXGAE" xlink:type="simple">01°03.210'N, 120°55.297'E</named-content></named-content>, 1700–1800 m, 08–10-VII-2018, beaten. <bold><italic>Paratypes</italic></bold> (<named-content xmlns:xlink="http://www.w3.org/1999/xlink" content-type="dwc:institutional_code" xlink:type="simple">MZB</named-content>, <named-content xmlns:xlink="http://www.w3.org/1999/xlink" content-type="dwc:institutional_code" xlink:type="simple">SMNK</named-content>): Indonesia, C-Sulawesi, Toli-Toli, Gn. Dako: 5 exx, MZB0101 (GenBank <ext-link xmlns:xlink="http://www.w3.org/1999/xlink" ext-link-type="gen" xlink:href="OK481916" xlink:type="simple">OK481916</ext-link>), MZB0055 (GenBank <ext-link xmlns:xlink="http://www.w3.org/1999/xlink" ext-link-type="gen" xlink:href="OK481960" xlink:type="simple">OK481960</ext-link>), MZB0197 (GenBank <ext-link xmlns:xlink="http://www.w3.org/1999/xlink" ext-link-type="gen" xlink:href="OK481853" xlink:type="simple">OK481853</ext-link>), MZB0198 (GenBank <ext-link xmlns:xlink="http://www.w3.org/1999/xlink" ext-link-type="gen" xlink:href="OK481852" xlink:type="simple">OK481852</ext-link>), MZB0199 (GenBank <ext-link xmlns:xlink="http://www.w3.org/1999/xlink" ext-link-type="gen" xlink:href="OK481851" xlink:type="simple">OK481851</ext-link>), <named-content xmlns:xlink="http://www.w3.org/1999/xlink" content-type="dwc:verbatimCoordinates" xlink:type="simple"><named-content content-type="geo-json" specific-use="{&#34;type&#34;:&#34;Point&#34;,&#34;coordinates&#34;:[120.916683,1.049617]}" id="NCID0EFIAE" xlink:type="simple">01°02.977'N, 120°55.001'E</named-content></named-content> to <named-content xmlns:xlink="http://www.w3.org/1999/xlink" content-type="dwc:verbatimCoordinates" xlink:type="simple"><named-content content-type="geo-json" specific-use="{&#34;type&#34;:&#34;Point&#34;,&#34;coordinates&#34;:[120.921617,1.053500]}" id="NCID0ENIAE" xlink:type="simple">01°03.210'N, 120°55.297'E</named-content></named-content>, 1700–1800 m, 08–10-VII-2018, beaten; 4 exx, MZB0191 (GenBank <ext-link xmlns:xlink="http://www.w3.org/1999/xlink" ext-link-type="gen" xlink:href="OK481859" xlink:type="simple">OK481859</ext-link>), <named-content xmlns:xlink="http://www.w3.org/1999/xlink" content-type="dwc:verbatimCoordinates" xlink:type="simple"><named-content content-type="geo-json" specific-use="{&#34;type&#34;:&#34;Point&#34;,&#34;coordinates&#34;:[120.898900,1.063033]}" id="NCID0E1IAE" xlink:type="simple">01°03.782'N, 120°53.934'E</named-content></named-content> to <named-content xmlns:xlink="http://www.w3.org/1999/xlink" content-type="dwc:verbatimCoordinates" xlink:type="simple"><named-content content-type="geo-json" specific-use="{&#34;type&#34;:&#34;Point&#34;,&#34;coordinates&#34;:[120.916683,1.049617]}" id="NCID0ECJAE" xlink:type="simple">01°02.977'N, 120°55.001'E</named-content></named-content>, 1250–1750 m, 11-VII-2018, beaten.</p></tp:treatment-sec><tp:treatment-sec sec-type="distribution" id="SECID0EHJAE"><title>Distribution.</title><p>C-Sulawesi Prov. (Mt Dako). Elevation ca. 1700–1800 m.</p></tp:treatment-sec><tp:treatment-sec sec-type="biology" id="SECID0EMJAE"><title>Biology.</title><p>On foliage in montane forest.</p></tp:treatment-sec><tp:treatment-sec sec-type="etymology" id="SECID0ERJAE"><title>Etymology.</title><p>The species name is the Latin adjective <italic><tp:taxon-name><tp:taxon-name-part taxon-name-part-type="genus" reg="Trigonopterus"/><tp:taxon-name-part taxon-name-part-type="species" reg="acutus">acutus</tp:taxon-name-part></tp:taxon-name> -a -um</italic> (pointed, acute) and refers both to the elytral shape and the apex of the penis.</p></tp:treatment-sec><tp:treatment-sec sec-type="notes" id="SECID0ECKAE"><title>Notes.</title><p><italic><tp:taxon-name><tp:taxon-name-part taxon-name-part-type="genus" reg="Trigonopterus">Trigonopterus</tp:taxon-name-part><tp:taxon-name-part taxon-name-part-type="species" reg="acutus">acutus</tp:taxon-name-part></tp:taxon-name></italic> sp. nov. was coded as “<italic><tp:taxon-name><tp:taxon-name-part taxon-name-part-type="genus" reg="Trigonopterus">Trigonopterus</tp:taxon-name-part></tp:taxon-name></italic> sp. 1207”. This species belongs to the <italic><tp:taxon-name><tp:taxon-name-part taxon-name-part-type="genus" reg="Trigonopterus">T.</tp:taxon-name-part><tp:taxon-name-part taxon-name-part-type="species" reg="tatorensis">tatorensis</tp:taxon-name-part></tp:taxon-name></italic>-group. It is closely related to <italic><tp:taxon-name><tp:taxon-name-part taxon-name-part-type="genus" reg="Trigonopterus">T.</tp:taxon-name-part><tp:taxon-name-part taxon-name-part-type="species" reg="daun">daun</tp:taxon-name-part></tp:taxon-name></italic> sp. nov., from which it can be distinguished by the pointed apex of the penis.</p></tp:treatment-sec></tp:taxon-treatment>
