# Supplementary material for: Twenty-eight new species of Trigonopterus Fauvel (Coleoptera, Curculionidae) from Central Sulawesi
Source: Zookeys. 2021 Oct 22;1065:29–79. doi: 10.3897/zookeys.1065.71680 (PMC8556212; doi:10.3897/zookeys.1065.71680)
Supplement: XML Treatment for Trigonopterus ancora [file zookeys.1065.71680-treatment3.xml]

<!DOCTYPE tp:taxon-treatment
  PUBLIC "-//TaxonX//DTD Taxonomic Treatment Publishing DTD v0 20100105//EN" "tax-treatment-NSO.dtd">
<tp:taxon-treatment xmlns:tp="http://www.plazi.org/taxpub"><tp:treatment-meta><kwd-group><label>Taxon classification</label><kwd><named-content xmlns:xlink="http://www.w3.org/1999/xlink" content-type="kingdom">Animalia</named-content></kwd><kwd><named-content xmlns:xlink="http://www.w3.org/1999/xlink" content-type="order">Coleoptera</named-content></kwd><kwd><named-content xmlns:xlink="http://www.w3.org/1999/xlink" content-type="family">Curculionidae</named-content></kwd></kwd-group><mixed-citation publication-type="journal"><person-group><name><surname>Narakusumo</surname><given-names>Raden Pramesa</given-names></name><name><surname>Riedel</surname><given-names>Alexander</given-names></name></person-group><article-title>Twenty-eight new species of <italic><tp:taxon-name><tp:taxon-name-part taxon-name-part-type="genus" reg="Trigonopterus">Trigonopterus</tp:taxon-name-part></tp:taxon-name></italic> Fauvel (<tp:taxon-name><tp:taxon-name-part taxon-name-part-type="order">Coleoptera</tp:taxon-name-part></tp:taxon-name>, <tp:taxon-name><tp:taxon-name-part taxon-name-part-type="family">Curculionidae</tp:taxon-name-part></tp:taxon-name>) from Central Sulawesi</article-title><source>Zookeys</source><day>22</day><month>10</month><year>2021</year><volume>1065</volume><fpage>29</fpage><lpage>79</lpage><pub-id pub-id-type="doi">10.3897/zookeys.1065.71680</pub-id></mixed-citation></tp:treatment-meta><tp:nomenclature><label>2.</label><tp:taxon-name>
            <object-id xmlns:xlink="http://www.w3.org/1999/xlink" content-type="arpha" xlink:type="simple">D8C3F5EC-745D-5E53-AAAF-7632C643F4CF</object-id>
            <tp:taxon-name-part taxon-name-part-type="genus" reg="Trigonopterus">Trigonopterus</tp:taxon-name-part>
            <tp:taxon-name-part taxon-name-part-type="species" reg="ancora">ancora</tp:taxon-name-part>
            <object-id xmlns:xlink="http://www.w3.org/1999/xlink" content-type="zoobank" xlink:type="simple">http://zoobank.org/74813024-DE34-4E66-B8FD-8DD6C8EC33C3</object-id>
          </tp:taxon-name><tp:taxon-status xmlns:xlink="http://www.w3.org/1999/xlink" xlink:type="simple">sp. nov.</tp:taxon-status></tp:nomenclature><tp:treatment-sec sec-type="description" id="SECID0EYMAE"><title>Diagnostic description.</title><p><bold><italic>Holotype</italic>,</bold> male (Fig. <xref ref-type="fig" rid="F2">2a</xref>). Length 2.97 mm. Color of antennae ferruginous; legs dark ferruginous; remainder black. Body subovate; in dorsal aspect with weak constriction between pronotum and elytron; in profile dorsally convex. Rostrum dorsally with broad median costa and pair of submedian ridges; intervening furrows with sparse rows of recumbent setae; apical 1/3 subglabrous, with few punctures and with sparse setae. Pronotum with disk densely punctate with coarse punctures except along impunctate midline; interspaces between punctures subglabrous, subequal to or smaller than punctures´ diameter. Elytra with striae marked by punctures and fine hairlines; basal margin bordered by transverse row; intervals flat, with few interspersed punctures. Femora edentate; anteroventral ridges simple. Metafemur dorsally with sparse, recumbent, silvery scales; dorsoposterior edge crenate; subapically with stridulatory patch. Metatibia in apical 1/2 with fringe of yellow setae. Abdominal ventrites 1–2 concave, subglabrous; sublaterally sparsely punctate, with sparse setae; ventrite 5 with deeply concave impression of subquadrate outline; lateral ridges and subapically densely punctate, sparsely setose. Penis (Fig. <xref ref-type="fig" rid="F2">2b</xref>) with sides of body subparallel; apex subtruncate, with median angulate extension, with sparse setae; ventrolaterally at middle with pair of knobs; apodemes 1.8× as long as body of penis; transfer apparatus spiniform, directed basad in repose, attached to anchor-shaped supporting sclerite; ductus <tp:taxon-name><tp:taxon-name-part taxon-name-part-type="genus" reg="Trigonopterus"/><tp:taxon-name-part taxon-name-part-type="species" reg="ejaculatorius">ejaculatorius</tp:taxon-name-part></tp:taxon-name> without bulbus. <bold><italic>Intraspecific variation</italic></bold>. Length 2.28–2.97 mm. Female rostrum dorsally flattened, smooth, with sublateral furrows and submedian rows of small punctures. Female abdominal ventrite 5 flat, subglabrous, laterally with sparse punctures.</p><fig id="F2" position="float" orientation="portrait"><object-id xmlns:xlink="http://www.w3.org/1999/xlink" content-type="doi" xlink:type="simple">10.3897/zookeys.1065.71680.figure2</object-id><object-id xmlns:xlink="http://www.w3.org/1999/xlink" content-type="arpha" xlink:type="simple">B2BFBFFD-FB35-5FC0-BDBD-3040BC9E5891</object-id><label>Figure 2.</label><caption><p><italic><tp:taxon-name><tp:taxon-name-part taxon-name-part-type="genus" reg="Trigonopterus">Trigonopterus</tp:taxon-name-part><tp:taxon-name-part taxon-name-part-type="species" reg="ancora">ancora</tp:taxon-name-part></tp:taxon-name></italic> sp. nov., holotype <bold>a</bold> habitus <bold>b</bold> penis.</p></caption><graphic xmlns:xlink="http://www.w3.org/1999/xlink" xlink:href="zookeys-1065-029-g002.jpg" position="float" orientation="portrait" xlink:type="simple" id="oo_602276.jpg"><uri content-type="original_file" xlink:type="simple">https://binary.pensoft.net/fig/602276</uri></graphic></fig></tp:treatment-sec><tp:treatment-sec sec-type="material" id="SECID0ETOAE"><title>Material examined.</title><p><bold><italic>Holotype</italic></bold> (<named-content xmlns:xlink="http://www.w3.org/1999/xlink" content-type="dwc:institutional_code" xlink:type="simple">MZB</named-content>, Cole.173.054): MZB0053 (GenBank <ext-link xmlns:xlink="http://www.w3.org/1999/xlink" ext-link-type="gen" xlink:href="OK481962" xlink:type="simple">OK481962</ext-link>), Indonesia, C-Sulawesi, Toli-Toli, Gn. Dako, <named-content xmlns:xlink="http://www.w3.org/1999/xlink" content-type="dwc:verbatimCoordinates" xlink:type="simple"><named-content content-type="geo-json" specific-use="{&#34;type&#34;:&#34;Point&#34;,&#34;coordinates&#34;:[120.902100,1.056867]}" id="NCID0ELPAE" xlink:type="simple">01°03.412'N, 120°54.126'E</named-content></named-content> to <named-content xmlns:xlink="http://www.w3.org/1999/xlink" content-type="dwc:verbatimCoordinates" xlink:type="simple"><named-content content-type="geo-json" specific-use="{&#34;type&#34;:&#34;Point&#34;,&#34;coordinates&#34;:[120.905467,1.054017]}" id="NCID0ETPAE" xlink:type="simple">01°03.241'N, 120°54.328'E</named-content></named-content>, 1200–1300 m, 07-VII-2018, beaten. <bold><italic>Paratypes</italic></bold> (<named-content xmlns:xlink="http://www.w3.org/1999/xlink" content-type="dwc:institutional_code" xlink:type="simple">MZB</named-content>, <named-content xmlns:xlink="http://www.w3.org/1999/xlink" content-type="dwc:institutional_code" xlink:type="simple">SMNK</named-content>): Indonesia, C-Sulawesi, Toli-Toli, Gn. Dako: 1 ex, MZB0251 (GenBank <ext-link xmlns:xlink="http://www.w3.org/1999/xlink" ext-link-type="gen" xlink:href="OK481802" xlink:type="simple">OK481802</ext-link>), same data as holotype; 24 exx, MZB0054 (GenBank <ext-link xmlns:xlink="http://www.w3.org/1999/xlink" ext-link-type="gen" xlink:href="OK481961" xlink:type="simple">OK481961</ext-link>), MZB0258 (GenBank <ext-link xmlns:xlink="http://www.w3.org/1999/xlink" ext-link-type="gen" xlink:href="OK481795" xlink:type="simple">OK481795</ext-link>), <named-content xmlns:xlink="http://www.w3.org/1999/xlink" content-type="dwc:verbatimCoordinates" xlink:type="simple"><named-content content-type="geo-json" specific-use="{&#34;type&#34;:&#34;Point&#34;,&#34;coordinates&#34;:[120.898900,1.063033]}" id="NCID0EXQAE" xlink:type="simple">01°03.782N, 120°53.934'E</named-content></named-content> to <named-content xmlns:xlink="http://www.w3.org/1999/xlink" content-type="dwc:verbatimCoordinates" xlink:type="simple"><named-content content-type="geo-json" specific-use="{&#34;type&#34;:&#34;Point&#34;,&#34;coordinates&#34;:[120.900533,1.059567]}" id="NCID0E6QAE" xlink:type="simple">01°03.574'N, 120°54.032'E</named-content></named-content>, 970–1100 m, 05–06-VII-2018, beaten; 2 exx, <named-content xmlns:xlink="http://www.w3.org/1999/xlink" content-type="dwc:verbatimCoordinates" xlink:type="simple"><named-content content-type="geo-json" specific-use="{&#34;type&#34;:&#34;Point&#34;,&#34;coordinates&#34;:[120.898900,1.063033]}" id="NCID0EHRAE" xlink:type="simple">01°03.782'N, 120°53.934'E</named-content></named-content> to <named-content xmlns:xlink="http://www.w3.org/1999/xlink" content-type="dwc:verbatimCoordinates" xlink:type="simple"><named-content content-type="geo-json" specific-use="{&#34;type&#34;:&#34;Point&#34;,&#34;coordinates&#34;:[120.894867,1.066117]}" id="NCID0EPRAE" xlink:type="simple">01°03.967N, 120°53.692'E</named-content></named-content>, 970–1000 m, 05-VII-2018, beaten; 4 exx, MZB0247 (GenBank <ext-link xmlns:xlink="http://www.w3.org/1999/xlink" ext-link-type="gen" xlink:href="OK481806" xlink:type="simple">OK481806</ext-link>), <named-content xmlns:xlink="http://www.w3.org/1999/xlink" content-type="dwc:verbatimCoordinates" xlink:type="simple"><named-content content-type="geo-json" specific-use="{&#34;type&#34;:&#34;Point&#34;,&#34;coordinates&#34;:[120.898900,1.063033]}" id="NCID0E3RAE" xlink:type="simple">01°03.782N, 120°53.934'E</named-content></named-content>, 970 m, 07-VII-2018, beaten; 5 exx, MZB0241 (GenBank <ext-link xmlns:xlink="http://www.w3.org/1999/xlink" ext-link-type="gen" xlink:href="OK481812" xlink:type="simple">OK481812</ext-link>), MZB0242 (GenBank <ext-link xmlns:xlink="http://www.w3.org/1999/xlink" ext-link-type="gen" xlink:href="OK481811" xlink:type="simple">OK481811</ext-link>), MZB0243 (GenBank <ext-link xmlns:xlink="http://www.w3.org/1999/xlink" ext-link-type="gen" xlink:href="OK481810" xlink:type="simple">OK481810</ext-link>), MZB0244 (GenBank <ext-link xmlns:xlink="http://www.w3.org/1999/xlink" ext-link-type="gen" xlink:href="OK481809" xlink:type="simple">OK481809</ext-link>), MZB0245 (GenBank <ext-link xmlns:xlink="http://www.w3.org/1999/xlink" ext-link-type="gen" xlink:href="OK481808" xlink:type="simple">OK481808</ext-link>), <named-content xmlns:xlink="http://www.w3.org/1999/xlink" content-type="dwc:verbatimCoordinates" xlink:type="simple"><named-content content-type="geo-json" specific-use="{&#34;type&#34;:&#34;Point&#34;,&#34;coordinates&#34;:[120.898900,1.063033]}" id="NCID0E4SAE" xlink:type="simple">01°03.782N, 120°53.934'E</named-content></named-content> to <named-content xmlns:xlink="http://www.w3.org/1999/xlink" content-type="dwc:verbatimCoordinates" xlink:type="simple"><named-content content-type="geo-json" specific-use="{&#34;type&#34;:&#34;Point&#34;,&#34;coordinates&#34;:[120.900533,1.059567]}" id="NCID0EFTAE" xlink:type="simple">01°03.574N, 120°54.032'E</named-content></named-content>, 970–1140 m, 06-VII-2018, beaten; 1 ex, MZB0057 (GenBank <ext-link xmlns:xlink="http://www.w3.org/1999/xlink" ext-link-type="gen" xlink:href="OK481958" xlink:type="simple">OK481958</ext-link>), <named-content xmlns:xlink="http://www.w3.org/1999/xlink" content-type="dwc:verbatimCoordinates" xlink:type="simple"><named-content content-type="geo-json" specific-use="{&#34;type&#34;:&#34;Point&#34;,&#34;coordinates&#34;:[120.900900,1.058533]}" id="NCID0ESTAE" xlink:type="simple">01°03.512'N, 120°54.054'E</named-content></named-content>, 1100–1200 m, 13-VII-2018, sifted; 3 exx, MZB0250 (GenBank <ext-link xmlns:xlink="http://www.w3.org/1999/xlink" ext-link-type="gen" xlink:href="OK481803" xlink:type="simple">OK481803</ext-link>), MZB0256 (GenBank <ext-link xmlns:xlink="http://www.w3.org/1999/xlink" ext-link-type="gen" xlink:href="OK481797" xlink:type="simple">OK481797</ext-link>), MZB0257 (GenBank <ext-link xmlns:xlink="http://www.w3.org/1999/xlink" ext-link-type="gen" xlink:href="OK481796" xlink:type="simple">OK481796</ext-link>), <named-content xmlns:xlink="http://www.w3.org/1999/xlink" content-type="dwc:verbatimCoordinates" xlink:type="simple"><named-content content-type="geo-json" specific-use="{&#34;type&#34;:&#34;Point&#34;,&#34;coordinates&#34;:[120.900900,1.058533]}" id="NCID0EJUAE" xlink:type="simple">01°03.512'N, 120°54.054'E</named-content></named-content>, 1100–1200 m, 06-VII-2018, beaten; 3 exx, same as holotype; 1 ex, MZB0248 (GenBank <ext-link xmlns:xlink="http://www.w3.org/1999/xlink" ext-link-type="gen" xlink:href="OK481805" xlink:type="simple">OK481805</ext-link>), <named-content xmlns:xlink="http://www.w3.org/1999/xlink" content-type="dwc:verbatimCoordinates" xlink:type="simple"><named-content content-type="geo-json" specific-use="{&#34;type&#34;:&#34;Point&#34;,&#34;coordinates&#34;:[120.899850,1.061617]}" id="NCID0EWUAE" xlink:type="simple">01°03.697'N, 120°53.991'E</named-content></named-content>, 1030 m, 06-VII-2018, sifted; 1 ex, MZB0246 (GenBank <ext-link xmlns:xlink="http://www.w3.org/1999/xlink" ext-link-type="gen" xlink:href="OK481807" xlink:type="simple">OK481807</ext-link>), <named-content xmlns:xlink="http://www.w3.org/1999/xlink" content-type="dwc:verbatimCoordinates" xlink:type="simple"><named-content content-type="geo-json" specific-use="{&#34;type&#34;:&#34;Point&#34;,&#34;coordinates&#34;:[120.900533,1.059567]}" id="NCID0EDVAE" xlink:type="simple">01°03.574'N, 120°54.032'E</named-content></named-content> to <named-content xmlns:xlink="http://www.w3.org/1999/xlink" content-type="dwc:verbatimCoordinates" xlink:type="simple"><named-content content-type="geo-json" specific-use="{&#34;type&#34;:&#34;Point&#34;,&#34;coordinates&#34;:[120.910117,1.053017]}" id="NCID0ELVAE" xlink:type="simple">01°03.181'N, 120°54.607'E</named-content></named-content>, 1100–1400 m, 07-VII-2018, beaten; 4 exx, <named-content xmlns:xlink="http://www.w3.org/1999/xlink" content-type="dwc:verbatimCoordinates" xlink:type="simple"><named-content content-type="geo-json" specific-use="{&#34;type&#34;:&#34;Point&#34;,&#34;coordinates&#34;:[120.888800,1.054017]}" id="NCID0ETVAE" xlink:type="simple">01°03.241'N, 120°53.328'E</named-content></named-content> to <named-content xmlns:xlink="http://www.w3.org/1999/xlink" content-type="dwc:verbatimCoordinates" xlink:type="simple"><named-content content-type="geo-json" specific-use="{&#34;type&#34;:&#34;Point&#34;,&#34;coordinates&#34;:[120.910117,1.053017]}" id="NCID0E2VAE" xlink:type="simple">01°03.181'N, 120°54.607'E</named-content></named-content>, 1300–1400 m, 07-VII-2018, beaten; 1 ex, <named-content xmlns:xlink="http://www.w3.org/1999/xlink" content-type="dwc:verbatimCoordinates" xlink:type="simple"><named-content content-type="geo-json" specific-use="{&#34;type&#34;:&#34;Point&#34;,&#34;coordinates&#34;:[120.910117,1.050233]}" id="NCID0EDWAE" xlink:type="simple">01°03.014'N, 120°54.607'E</named-content></named-content> to <named-content xmlns:xlink="http://www.w3.org/1999/xlink" content-type="dwc:verbatimCoordinates" xlink:type="simple"><named-content content-type="geo-json" specific-use="{&#34;type&#34;:&#34;Point&#34;,&#34;coordinates&#34;:[120.916817,1.049617]}" id="NCID0ELWAE" xlink:type="simple">01°02.977'N, 120°55.009'E</named-content></named-content>, 1400–1750 m, 07-VII-2018, beaten.</p></tp:treatment-sec><tp:treatment-sec sec-type="distribution" id="SECID0EQWAE"><title>Distribution.</title><p>C-Sulawesi Prov. (Mt Dako). Elevation 970–1400 m.</p></tp:treatment-sec><tp:treatment-sec sec-type="biology" id="SECID0EVWAE"><title>Biology.</title><p>On foliage and in leaf litter in montane forests.</p></tp:treatment-sec><tp:treatment-sec sec-type="etymology" id="SECID0E1WAE"><title>Etymology.</title><p>This epithet is the Latin noun <italic><tp:taxon-name><tp:taxon-name-part taxon-name-part-type="genus" reg="Trigonopterus"/><tp:taxon-name-part taxon-name-part-type="species" reg="ancora">ancora</tp:taxon-name-part></tp:taxon-name></italic> (anchor) in apposition and refers to the sclerite in the male transfer apparatus.</p></tp:treatment-sec><tp:treatment-sec sec-type="notes" id="SECID0EKXAE"><title>Notes.</title><p><italic><tp:taxon-name><tp:taxon-name-part taxon-name-part-type="genus" reg="Trigonopterus">Trigonopterus</tp:taxon-name-part><tp:taxon-name-part taxon-name-part-type="species" reg="ancora">ancora</tp:taxon-name-part></tp:taxon-name></italic> sp. nov. was coded as “<italic><tp:taxon-name><tp:taxon-name-part taxon-name-part-type="genus" reg="Trigonopterus">Trigonopterus</tp:taxon-name-part></tp:taxon-name></italic> sp. 1114” (<xref ref-type="bibr" rid="B7">Narakusumo et al. 2020</xref>). The species belongs to the <italic><tp:taxon-name><tp:taxon-name-part taxon-name-part-type="genus" reg="Trigonopterus">T.</tp:taxon-name-part><tp:taxon-name-part taxon-name-part-type="species" reg="satyrus">satyrus</tp:taxon-name-part></tp:taxon-name></italic>-group and is closely related to <italic><tp:taxon-name><tp:taxon-name-part taxon-name-part-type="genus" reg="Trigonopterus">T.</tp:taxon-name-part><tp:taxon-name-part taxon-name-part-type="species" reg="rosichoni">rosichoni</tp:taxon-name-part></tp:taxon-name></italic> sp. nov. from which it differs by the shape of the transfer apparatus and 9.4–9.6% p-distance of its <italic>cox1</italic> sequence.</p></tp:treatment-sec><ref-list><ref id="B7"><mixed-citation xmlns:xlink="http://www.w3.org/1999/xlink" xlink:type="simple"><person-group><name name-style="western"><surname>Narakusumo</surname><given-names>RP</given-names></name><name name-style="western"><surname>Riedel</surname><given-names>A</given-names></name><name name-style="western"><surname>Pons</surname><given-names>J</given-names></name></person-group> (<year>2020</year>) Mitochondrial genomes of twelve species of hyperdiverse <italic><tp:taxon-name><tp:taxon-name-part taxon-name-part-type="genus">Trigonopterus</tp:taxon-name-part></tp:taxon-name></italic> weevils. PeerJ 8: e10017. <ext-link xlink:type="simple" ext-link-type="doi" xlink:href="10.7717/peerj.10017">https://doi.org/10.7717/peerj.10017</ext-link></mixed-citation></ref></ref-list></tp:taxon-treatment>
