# Supplementary material for: Twenty-eight new species of Trigonopterus Fauvel (Coleoptera, Curculionidae) from Central Sulawesi
Source: Zookeys. 2021 Oct 22;1065:29–79. doi: 10.3897/zookeys.1065.71680 (PMC8556212; doi:10.3897/zookeys.1065.71680)
Supplement: XML Treatment for Trigonopterus arcanus [file zookeys.1065.71680-treatment4.xml]

<!DOCTYPE tp:taxon-treatment
  PUBLIC "-//TaxonX//DTD Taxonomic Treatment Publishing DTD v0 20100105//EN" "tax-treatment-NSO.dtd">
<tp:taxon-treatment xmlns:tp="http://www.plazi.org/taxpub"><tp:treatment-meta><kwd-group><label>Taxon classification</label><kwd><named-content xmlns:xlink="http://www.w3.org/1999/xlink" content-type="kingdom">Animalia</named-content></kwd><kwd><named-content xmlns:xlink="http://www.w3.org/1999/xlink" content-type="order">Coleoptera</named-content></kwd><kwd><named-content xmlns:xlink="http://www.w3.org/1999/xlink" content-type="family">Curculionidae</named-content></kwd></kwd-group><mixed-citation publication-type="journal"><person-group><name><surname>Narakusumo</surname><given-names>Raden Pramesa</given-names></name><name><surname>Riedel</surname><given-names>Alexander</given-names></name></person-group><article-title>Twenty-eight new species of <italic><tp:taxon-name><tp:taxon-name-part taxon-name-part-type="genus" reg="Trigonopterus">Trigonopterus</tp:taxon-name-part></tp:taxon-name></italic> Fauvel (<tp:taxon-name><tp:taxon-name-part taxon-name-part-type="order">Coleoptera</tp:taxon-name-part></tp:taxon-name>, <tp:taxon-name><tp:taxon-name-part taxon-name-part-type="family">Curculionidae</tp:taxon-name-part></tp:taxon-name>) from Central Sulawesi</article-title><source>Zookeys</source><day>22</day><month>10</month><year>2021</year><volume>1065</volume><fpage>29</fpage><lpage>79</lpage><pub-id pub-id-type="doi">10.3897/zookeys.1065.71680</pub-id></mixed-citation></tp:treatment-meta><tp:nomenclature><label>3.</label><tp:taxon-name>
            <object-id xmlns:xlink="http://www.w3.org/1999/xlink" content-type="arpha" xlink:type="simple">76400314-7818-5E92-A7FB-E554771A341A</object-id>
            <tp:taxon-name-part taxon-name-part-type="genus" reg="Trigonopterus">Trigonopterus</tp:taxon-name-part>
            <tp:taxon-name-part taxon-name-part-type="species" reg="arcanus">arcanus</tp:taxon-name-part>
            <object-id xmlns:xlink="http://www.w3.org/1999/xlink" content-type="zoobank" xlink:type="simple">http://zoobank.org/88D3491B-F652-455A-80A4-CD8E683ACEDC</object-id>
          </tp:taxon-name><tp:taxon-status xmlns:xlink="http://www.w3.org/1999/xlink" xlink:type="simple">sp. nov.</tp:taxon-status></tp:nomenclature><tp:treatment-sec sec-type="description" id="SECID0EG1AE"><title>Diagnostic description.</title><p><bold>Holotype</bold>, male (Fig. <xref ref-type="fig" rid="F3">3a</xref>). Length 2.40 mm. Color of antennae ferruginous; remainder black. Body subovate; in dorsal aspect with weak constriction between pronotum and elytron; in profile dorsally convex. Rostrum dorsally with median ridge and pair of submedian ridges; intervening furrows with sparse rows of narrow, recumbent scales; epistome in apical 1/4 indistinct, subglabrous, with sparse setae. Pronotum with disk punctate, each puncture containing short seta; median line impunctate; interspaces subglabrous. Elytra with striae marked by rows of small punctures; intervals subglabrous; near base with few slightly larger punctures. Femora edentate; anteroventral ridge weakly crenate, ending in apical 1/3; anterior surface densely punctate, each puncture with narrow recumbent scale. Metafemur dorsally rounded, subapically with extensive stridulatory patch. Metatibia with dorsal edge weakly denticulate. Abdominal ventrites 1–2 weakly concave, subglabrous; ventrite 5 with dense coarse punctures, covered with suberect scales. Penis (Fig. <xref ref-type="fig" rid="F3">3b</xref>) with body subparallel, apex asymmetrical with subangulate extension, with few setae; apodemes 2.0× as long as body of penis; transfer apparatus complex, asymmetrical, with subrotund capsule; ductus <tp:taxon-name><tp:taxon-name-part taxon-name-part-type="genus" reg="Trigonopterus"/><tp:taxon-name-part taxon-name-part-type="species" reg="ejaculatorius">ejaculatorius</tp:taxon-name-part></tp:taxon-name> without bulbus. <bold><italic>Intraspecific variation</italic>.</bold> Length 2.13–2.80 mm. Female rostrum dorsally polished, with submedian and sublateral rows of punctures. Female abdominal ventrite 1 weakly concave with sparse minute punctures. Female abdominal ventrite 5 flat, medially weakly convex, punctate, with suberect scales.</p><fig id="F3" position="float" orientation="portrait"><object-id xmlns:xlink="http://www.w3.org/1999/xlink" content-type="doi" xlink:type="simple">10.3897/zookeys.1065.71680.figure3</object-id><object-id xmlns:xlink="http://www.w3.org/1999/xlink" content-type="arpha" xlink:type="simple">0E408DCA-B72E-54DE-9741-FF4320122505</object-id><label>Figure 3.</label><caption><p><italic><tp:taxon-name><tp:taxon-name-part taxon-name-part-type="genus" reg="Trigonopterus">Trigonopterus</tp:taxon-name-part><tp:taxon-name-part taxon-name-part-type="species" reg="arcanus">arcanus</tp:taxon-name-part></tp:taxon-name></italic> sp. nov., holotype <bold>a</bold> habitus <bold>b</bold> Penis.</p></caption><graphic xmlns:xlink="http://www.w3.org/1999/xlink" xlink:href="zookeys-1065-029-g003.jpg" position="float" orientation="portrait" xlink:type="simple" id="oo_602277.jpg"><uri content-type="original_file" xlink:type="simple">https://binary.pensoft.net/fig/602277</uri></graphic></fig></tp:treatment-sec><tp:treatment-sec sec-type="material" id="SECID0E62AE"><title>Material examined.</title><p><bold><italic>Holotype</italic></bold> (<named-content xmlns:xlink="http://www.w3.org/1999/xlink" content-type="dwc:institutional_code" xlink:type="simple">MZB</named-content>, Cole.173.055): MZB0060 (GenBank <ext-link xmlns:xlink="http://www.w3.org/1999/xlink" ext-link-type="gen" xlink:href="OK481955" xlink:type="simple">OK481955</ext-link>), Indonesia, C-Sulawesi, Toli-Toli, Gn. Dako, <named-content xmlns:xlink="http://www.w3.org/1999/xlink" content-type="dwc:verbatimCoordinates" xlink:type="simple"><named-content content-type="geo-json" specific-use="{&#34;type&#34;:&#34;Point&#34;,&#34;coordinates&#34;:[120.900537,1.059567]}" id="NCID0EX3AE" xlink:type="simple">01°3.574'N, 120°54.0322'E</named-content></named-content> to <named-content xmlns:xlink="http://www.w3.org/1999/xlink" content-type="dwc:verbatimCoordinates" xlink:type="simple"><named-content content-type="geo-json" specific-use="{&#34;type&#34;:&#34;Point&#34;,&#34;coordinates&#34;:[120.910117,1.053000]}" id="NCID0E63AE" xlink:type="simple">01°03.180'N, 120°54.607'E</named-content></named-content> 1100–1200 m, 06-VII-2018, beaten. <bold><italic>Paratype</italic></bold> (<named-content xmlns:xlink="http://www.w3.org/1999/xlink" content-type="dwc:institutional_code" xlink:type="simple">MZB</named-content>, <named-content xmlns:xlink="http://www.w3.org/1999/xlink" content-type="dwc:institutional_code" xlink:type="simple">SMNK</named-content>): Indonesia, C-Sulawesi, Toli-Toli, Gn. Dako: 2 exx, same data as holotype; 3 exx, MZB0195 (GenBank <ext-link xmlns:xlink="http://www.w3.org/1999/xlink" ext-link-type="gen" xlink:href="OK481855" xlink:type="simple">OK481855</ext-link>), <named-content xmlns:xlink="http://www.w3.org/1999/xlink" content-type="dwc:verbatimCoordinates" xlink:type="simple"><named-content content-type="geo-json" specific-use="{&#34;type&#34;:&#34;Point&#34;,&#34;coordinates&#34;:[120.892750,1.069683]}" id="NCID0EZ4AE" xlink:type="simple">01°04.181'N, 120°53.565'E</named-content></named-content> to <named-content xmlns:xlink="http://www.w3.org/1999/xlink" content-type="dwc:verbatimCoordinates" xlink:type="simple"><named-content content-type="geo-json" specific-use="{&#34;type&#34;:&#34;Point&#34;,&#34;coordinates&#34;:[120.894867,1.066117]}" id="NCID0EB5AE" xlink:type="simple">01°03.967'N, 120°53.692'E</named-content></named-content>, 720–830 m, 01-VII-2018, beaten; 3 exx, <named-content xmlns:xlink="http://www.w3.org/1999/xlink" content-type="dwc:verbatimCoordinates" xlink:type="simple"><named-content content-type="geo-json" specific-use="{&#34;type&#34;:&#34;Point&#34;,&#34;coordinates&#34;:[120.900533,1.059567]}" id="NCID0EJ5AE" xlink:type="simple">01°03.574'N, 120°54.032'E</named-content></named-content> to <named-content xmlns:xlink="http://www.w3.org/1999/xlink" content-type="dwc:verbatimCoordinates" xlink:type="simple"><named-content content-type="geo-json" specific-use="{&#34;type&#34;:&#34;Point&#34;,&#34;coordinates&#34;:[120.900900,1.058533]}" id="NCID0ER5AE" xlink:type="simple">01°03.512'N, 120°54.054'E</named-content></named-content>, 1100–1200 m, 06-VII-2018, beaten; 11 exx, <named-content xmlns:xlink="http://www.w3.org/1999/xlink" content-type="dwc:verbatimCoordinates" xlink:type="simple"><named-content content-type="geo-json" specific-use="{&#34;type&#34;:&#34;Point&#34;,&#34;coordinates&#34;:[120.898900,1.063033]}" id="NCID0EZ5AE" xlink:type="simple">01°03.782'N, 120°53.934'E</named-content></named-content> to <named-content xmlns:xlink="http://www.w3.org/1999/xlink" content-type="dwc:verbatimCoordinates" xlink:type="simple"><named-content content-type="geo-json" specific-use="{&#34;type&#34;:&#34;Point&#34;,&#34;coordinates&#34;:[120.900533,1.059567]}" id="NCID0EB6AE" xlink:type="simple">01°03.574'N, 120°54.032'E</named-content></named-content>, 970–1100 m, 06-VII-2018, beaten; 3 exx, <named-content xmlns:xlink="http://www.w3.org/1999/xlink" content-type="dwc:verbatimCoordinates" xlink:type="simple"><named-content content-type="geo-json" specific-use="{&#34;type&#34;:&#34;Point&#34;,&#34;coordinates&#34;:[120.898900,1.063033]}" id="NCID0EJ6AE" xlink:type="simple">01°03.782N, 120°53.934'E</named-content></named-content> to <named-content xmlns:xlink="http://www.w3.org/1999/xlink" content-type="dwc:verbatimCoordinates" xlink:type="simple"><named-content content-type="geo-json" specific-use="{&#34;type&#34;:&#34;Point&#34;,&#34;coordinates&#34;:[120.900533,1.059567]}" id="NCID0ER6AE" xlink:type="simple">01°03.574N, 120°54.032'E</named-content></named-content>, 970–1140 m, 06-VII-2018, beaten; 2 exx, <named-content xmlns:xlink="http://www.w3.org/1999/xlink" content-type="dwc:verbatimCoordinates" xlink:type="simple"><named-content content-type="geo-json" specific-use="{&#34;type&#34;:&#34;Point&#34;,&#34;coordinates&#34;:[120.898900,1.063033]}" id="NCID0EZ6AE" xlink:type="simple">01°03.782'N, 120°53.934'E</named-content></named-content>, 970 m, 04-VII-2018, beaten; 2 exx, MZB0281 (GenBank <ext-link xmlns:xlink="http://www.w3.org/1999/xlink" ext-link-type="gen" xlink:href="OK481775" xlink:type="simple">OK481775</ext-link>), <named-content xmlns:xlink="http://www.w3.org/1999/xlink" content-type="dwc:verbatimCoordinates" xlink:type="simple"><named-content content-type="geo-json" specific-use="{&#34;type&#34;:&#34;Point&#34;,&#34;coordinates&#34;:[120.898900,1.063033]}" id="NCID0EHAAG" xlink:type="simple">01°03.782'N, 120°53.934'E</named-content></named-content>, 970 m, 07-VII-2018, beaten; 3 exx, <named-content xmlns:xlink="http://www.w3.org/1999/xlink" content-type="dwc:verbatimCoordinates" xlink:type="simple"><named-content content-type="geo-json" specific-use="{&#34;type&#34;:&#34;Point&#34;,&#34;coordinates&#34;:[120.894867,1.066117]}" id="NCID0EPAAG" xlink:type="simple">01°03.967'N, 120°53.692'E</named-content></named-content> to <named-content xmlns:xlink="http://www.w3.org/1999/xlink" content-type="dwc:verbatimCoordinates" xlink:type="simple"><named-content content-type="geo-json" specific-use="{&#34;type&#34;:&#34;Point&#34;,&#34;coordinates&#34;:[120.898900,1.063033]}" id="NCID0EXAAG" xlink:type="simple">01°03.782'N, 120°53.934'E</named-content></named-content>, 830–970 m, 01-VII-2018, beaten; 1 ex, MZB0192 (GenBank <ext-link xmlns:xlink="http://www.w3.org/1999/xlink" ext-link-type="gen" xlink:href="OK481858" xlink:type="simple">OK481858</ext-link>), <named-content xmlns:xlink="http://www.w3.org/1999/xlink" content-type="dwc:verbatimCoordinates" xlink:type="simple"><named-content content-type="geo-json" specific-use="{&#34;type&#34;:&#34;Point&#34;,&#34;coordinates&#34;:[120.892750,1.069683]}" id="NCID0EEBAG" xlink:type="simple">01°04.181'N, 120°53.565'E</named-content></named-content> to <named-content xmlns:xlink="http://www.w3.org/1999/xlink" content-type="dwc:verbatimCoordinates" xlink:type="simple"><named-content content-type="geo-json" specific-use="{&#34;type&#34;:&#34;Point&#34;,&#34;coordinates&#34;:[120.894867,1.066117]}" id="NCID0EMBAG" xlink:type="simple">01°03.967'N, 120°53.692'E</named-content></named-content>, 835–970 m, 01-VII-2018, beaten; 7 exx, <named-content xmlns:xlink="http://www.w3.org/1999/xlink" content-type="dwc:verbatimCoordinates" xlink:type="simple"><named-content content-type="geo-json" specific-use="{&#34;type&#34;:&#34;Point&#34;,&#34;coordinates&#34;:[120.894867,1.066117]}" id="NCID0EUBAG" xlink:type="simple">01°03.967'N, 120°53.692'E</named-content></named-content> to <named-content xmlns:xlink="http://www.w3.org/1999/xlink" content-type="dwc:verbatimCoordinates" xlink:type="simple"><named-content content-type="geo-json" specific-use="{&#34;type&#34;:&#34;Point&#34;,&#34;coordinates&#34;:[120.898900,1.063033]}" id="NCID0E3BAG" xlink:type="simple">01°03.782'N, 120°53.934'E</named-content></named-content>, 830–970 m, 05-VII-2018, beaten; 7 exx, MZB0282 (GenBank <ext-link xmlns:xlink="http://www.w3.org/1999/xlink" ext-link-type="gen" xlink:href="OK481774" xlink:type="simple">OK481774</ext-link>), <named-content xmlns:xlink="http://www.w3.org/1999/xlink" content-type="dwc:verbatimCoordinates" xlink:type="simple"><named-content content-type="geo-json" specific-use="{&#34;type&#34;:&#34;Point&#34;,&#34;coordinates&#34;:[120.894867,1.066117]}" id="NCID0EJCAG" xlink:type="simple">01°03.967'N, 120°53.692'E</named-content></named-content> to <named-content xmlns:xlink="http://www.w3.org/1999/xlink" content-type="dwc:verbatimCoordinates" xlink:type="simple"><named-content content-type="geo-json" specific-use="{&#34;type&#34;:&#34;Point&#34;,&#34;coordinates&#34;:[120.898900,1.063033]}" id="NCID0ERCAG" xlink:type="simple">01°03.782'N, 120°53.934'E</named-content></named-content>, 830–970 m, 03-VII-2018, beaten; 3 exx, <named-content xmlns:xlink="http://www.w3.org/1999/xlink" content-type="dwc:verbatimCoordinates" xlink:type="simple"><named-content content-type="geo-json" specific-use="{&#34;type&#34;:&#34;Point&#34;,&#34;coordinates&#34;:[120.900533,1.059567]}" id="NCID0EZCAG" xlink:type="simple">01°03.574'N, 120°54.032'E</named-content></named-content> to <named-content xmlns:xlink="http://www.w3.org/1999/xlink" content-type="dwc:verbatimCoordinates" xlink:type="simple"><named-content content-type="geo-json" specific-use="{&#34;type&#34;:&#34;Point&#34;,&#34;coordinates&#34;:[120.903250,1.052617]}" id="NCID0EBDAG" xlink:type="simple">01°03.157'N, 120°54.195'E</named-content></named-content>, 1100–1120 m, 06-VII-2018, beaten; 9 exx, MZB0058 (GenBank <ext-link xmlns:xlink="http://www.w3.org/1999/xlink" ext-link-type="gen" xlink:href="OK481957" xlink:type="simple">OK481957</ext-link>), MZB0090 (GenBank <ext-link xmlns:xlink="http://www.w3.org/1999/xlink" ext-link-type="gen" xlink:href="OK481927" xlink:type="simple">OK481927</ext-link>), MZB0196 (GenBank <ext-link xmlns:xlink="http://www.w3.org/1999/xlink" ext-link-type="gen" xlink:href="OK481854" xlink:type="simple">OK481854</ext-link>), <named-content xmlns:xlink="http://www.w3.org/1999/xlink" content-type="dwc:verbatimCoordinates" xlink:type="simple"><named-content content-type="geo-json" specific-use="{&#34;type&#34;:&#34;Point&#34;,&#34;coordinates&#34;:[120.902100,1.056867]}" id="NCID0EYDAG" xlink:type="simple">01°03.412'N, 120°54.126'E</named-content></named-content> to <named-content xmlns:xlink="http://www.w3.org/1999/xlink" content-type="dwc:verbatimCoordinates" xlink:type="simple"><named-content content-type="geo-json" specific-use="{&#34;type&#34;:&#34;Point&#34;,&#34;coordinates&#34;:[120.905467,1.054017]}" id="NCID0EAEAG" xlink:type="simple">01°03.241'N, 120°54.328'E</named-content></named-content>, 1200–1300 m, 07-VII-2018, beaten; 3 exx, MZB0061 (GenBank <ext-link xmlns:xlink="http://www.w3.org/1999/xlink" ext-link-type="gen" xlink:href="OK481954" xlink:type="simple">OK481954</ext-link>), MZB0091 (GenBank <ext-link xmlns:xlink="http://www.w3.org/1999/xlink" ext-link-type="gen" xlink:href="OK481926" xlink:type="simple">OK481926</ext-link>), MZB0280 (GenBank <ext-link xmlns:xlink="http://www.w3.org/1999/xlink" ext-link-type="gen" xlink:href="OK481776" xlink:type="simple">OK481776</ext-link>), <named-content xmlns:xlink="http://www.w3.org/1999/xlink" content-type="dwc:verbatimCoordinates" xlink:type="simple"><named-content content-type="geo-json" specific-use="{&#34;type&#34;:&#34;Point&#34;,&#34;coordinates&#34;:[120.899850,1.061617]}" id="NCID0EXEAG" xlink:type="simple">01°03.697N, 120°53.991'E</named-content></named-content>, 1030 m, 06-VII-2018, beaten; 13 exx, <named-content xmlns:xlink="http://www.w3.org/1999/xlink" content-type="dwc:verbatimCoordinates" xlink:type="simple"><named-content content-type="geo-json" specific-use="{&#34;type&#34;:&#34;Point&#34;,&#34;coordinates&#34;:[120.899850,1.061617]}" id="NCID0E6EAG" xlink:type="simple">01°03.697'N, 120°53.991'E</named-content></named-content>, 1030 m, 06-VII-2018, sifted; 1 ex, <named-content xmlns:xlink="http://www.w3.org/1999/xlink" content-type="dwc:verbatimCoordinates" xlink:type="simple"><named-content content-type="geo-json" specific-use="{&#34;type&#34;:&#34;Point&#34;,&#34;coordinates&#34;:[120.903250,1.052617]}" id="NCID0EHFAG" xlink:type="simple">01°03.157'N, 120°54.195'E</named-content></named-content>, 1120 m, 06-VII-2018, sifted; 1 ex, MZB0283 (GenBank <ext-link xmlns:xlink="http://www.w3.org/1999/xlink" ext-link-type="gen" xlink:href="OK481773" xlink:type="simple">OK481773</ext-link>), <named-content xmlns:xlink="http://www.w3.org/1999/xlink" content-type="dwc:verbatimCoordinates" xlink:type="simple"><named-content content-type="geo-json" specific-use="{&#34;type&#34;:&#34;Point&#34;,&#34;coordinates&#34;:[120.903250,1.052617]}" id="NCID0EUFAG" xlink:type="simple">01°03.157'N, 120°54.195'E</named-content></named-content>, 1120 m, 13-VII-2018, sifted; 9 exx, <named-content xmlns:xlink="http://www.w3.org/1999/xlink" content-type="dwc:verbatimCoordinates" xlink:type="simple"><named-content content-type="geo-json" specific-use="{&#34;type&#34;:&#34;Point&#34;,&#34;coordinates&#34;:[120.900533,1.059567]}" id="NCID0E3FAG" xlink:type="simple">01°03.574'N, 120°54.032'E</named-content></named-content> to <named-content xmlns:xlink="http://www.w3.org/1999/xlink" content-type="dwc:verbatimCoordinates" xlink:type="simple"><named-content content-type="geo-json" specific-use="{&#34;type&#34;:&#34;Point&#34;,&#34;coordinates&#34;:[120.910117,1.053017]}" id="NCID0EEGAG" xlink:type="simple">01°03.181'N, 120°54.607'E</named-content></named-content>, 1100–1400 m, 07-VII-2018, beaten; 5 exx, <named-content xmlns:xlink="http://www.w3.org/1999/xlink" content-type="dwc:verbatimCoordinates" xlink:type="simple"><named-content content-type="geo-json" specific-use="{&#34;type&#34;:&#34;Point&#34;,&#34;coordinates&#34;:[120.910117,1.050233]}" id="NCID0EMGAG" xlink:type="simple">01°03.014'N, 120°54.607'E</named-content></named-content> to<named-content xmlns:xlink="http://www.w3.org/1999/xlink" content-type="dwc:verbatimCoordinates" xlink:type="simple"><named-content content-type="geo-json" specific-use="{&#34;type&#34;:&#34;Point&#34;,&#34;coordinates&#34;:[120.916817,1.049617]}" id="NCID0EUGAG" xlink:type="simple"> 01°02.977'N, 120°55.009'E</named-content></named-content>, 1400–1750 m, 01-VII-2018, beaten.</p></tp:treatment-sec><tp:treatment-sec sec-type="distribution" id="SECID0EZGAG"><title>Distribution.</title><p>C-Sulawesi Prov. (Mt Dako). Elevation 830–1400 m.</p></tp:treatment-sec><tp:treatment-sec sec-type="biology" id="SECID0E5GAG"><title>Biology.</title><p>On foliage in montane forest.</p></tp:treatment-sec><tp:treatment-sec sec-type="etymology" id="SECID0EDHAG"><title>Etymology.</title><p>This epithet is based on the Latin adjective <italic><tp:taxon-name><tp:taxon-name-part taxon-name-part-type="genus" reg="Trigonopterus"/><tp:taxon-name-part taxon-name-part-type="species" reg="arcanus">arcanus</tp:taxon-name-part></tp:taxon-name> -a</italic>, -<italic>um</italic> (hidden) and it refers to its close similarity to its sibling species <italic><tp:taxon-name><tp:taxon-name-part taxon-name-part-type="genus" reg="Trigonopterus">T.</tp:taxon-name-part><tp:taxon-name-part taxon-name-part-type="species" reg="ovatulus">ovatulus</tp:taxon-name-part></tp:taxon-name></italic> Riedel and <italic><tp:taxon-name><tp:taxon-name-part taxon-name-part-type="genus" reg="Trigonopterus">T.</tp:taxon-name-part><tp:taxon-name-part taxon-name-part-type="species" reg="pseudovatulus">pseudovatulus</tp:taxon-name-part></tp:taxon-name></italic> Riedel.</p></tp:treatment-sec><tp:treatment-sec sec-type="notes" id="SECID0EMIAG"><title>Notes.</title><p><italic><tp:taxon-name><tp:taxon-name-part taxon-name-part-type="genus" reg="Trigonopterus">Trigonopterus</tp:taxon-name-part><tp:taxon-name-part taxon-name-part-type="species" reg="arcanus">arcanus</tp:taxon-name-part></tp:taxon-name></italic> sp. nov. was coded as “<italic><tp:taxon-name><tp:taxon-name-part taxon-name-part-type="genus" reg="Trigonopterus">Trigonopterus</tp:taxon-name-part></tp:taxon-name></italic> sp. 1187”. The species belongs to the <italic><tp:taxon-name><tp:taxon-name-part taxon-name-part-type="genus" reg="Trigonopterus">T.</tp:taxon-name-part><tp:taxon-name-part taxon-name-part-type="species" reg="ovatulus">ovatulus</tp:taxon-name-part></tp:taxon-name></italic>-group. It is closely related to <italic><tp:taxon-name><tp:taxon-name-part taxon-name-part-type="genus" reg="Trigonopterus">T.</tp:taxon-name-part><tp:taxon-name-part taxon-name-part-type="species" reg="pseudovatulus">pseudovatulus</tp:taxon-name-part></tp:taxon-name></italic> Riedel from which it can be distinguished by the absence of a metatibial supra-uncal tooth. Furthermore, it differs by 12.7–13.8% p-distances of its <italic>cox1</italic> sequence.</p></tp:treatment-sec></tp:taxon-treatment>
