# Supplementary material for: Twenty-eight new species of Trigonopterus Fauvel (Coleoptera, Curculionidae) from Central Sulawesi
Source: Zookeys. 2021 Oct 22;1065:29–79. doi: 10.3897/zookeys.1065.71680 (PMC8556212; doi:10.3897/zookeys.1065.71680)
Supplement: XML Treatment for Trigonopterus corona [file zookeys.1065.71680-treatment5.xml]

<!DOCTYPE tp:taxon-treatment
  PUBLIC "-//TaxonX//DTD Taxonomic Treatment Publishing DTD v0 20100105//EN" "tax-treatment-NSO.dtd">
<tp:taxon-treatment xmlns:tp="http://www.plazi.org/taxpub"><tp:treatment-meta><kwd-group><label>Taxon classification</label><kwd><named-content xmlns:xlink="http://www.w3.org/1999/xlink" content-type="kingdom">Animalia</named-content></kwd><kwd><named-content xmlns:xlink="http://www.w3.org/1999/xlink" content-type="order">Coleoptera</named-content></kwd><kwd><named-content xmlns:xlink="http://www.w3.org/1999/xlink" content-type="family">Curculionidae</named-content></kwd></kwd-group><mixed-citation publication-type="journal"><person-group><name><surname>Narakusumo</surname><given-names>Raden Pramesa</given-names></name><name><surname>Riedel</surname><given-names>Alexander</given-names></name></person-group><article-title>Twenty-eight new species of <italic><tp:taxon-name><tp:taxon-name-part taxon-name-part-type="genus" reg="Trigonopterus">Trigonopterus</tp:taxon-name-part></tp:taxon-name></italic> Fauvel (<tp:taxon-name><tp:taxon-name-part taxon-name-part-type="order">Coleoptera</tp:taxon-name-part></tp:taxon-name>, <tp:taxon-name><tp:taxon-name-part taxon-name-part-type="family">Curculionidae</tp:taxon-name-part></tp:taxon-name>) from Central Sulawesi</article-title><source>Zookeys</source><day>22</day><month>10</month><year>2021</year><volume>1065</volume><fpage>29</fpage><lpage>79</lpage><pub-id pub-id-type="doi">10.3897/zookeys.1065.71680</pub-id></mixed-citation></tp:treatment-meta><tp:nomenclature><label>4.</label><tp:taxon-name>
            <object-id xmlns:xlink="http://www.w3.org/1999/xlink" content-type="arpha" xlink:type="simple">72D67E09-678B-568B-BAA6-E02C552E3D1E</object-id>
            <tp:taxon-name-part taxon-name-part-type="genus" reg="Trigonopterus">Trigonopterus</tp:taxon-name-part>
            <tp:taxon-name-part taxon-name-part-type="species" reg="corona">corona</tp:taxon-name-part>
            <object-id xmlns:xlink="http://www.w3.org/1999/xlink" content-type="zoobank" xlink:type="simple">http://zoobank.org/67F09DA3-B2E0-4018-B8E7-45FB830B6D59</object-id>
          </tp:taxon-name><tp:taxon-status xmlns:xlink="http://www.w3.org/1999/xlink" xlink:type="simple">sp. nov.</tp:taxon-status></tp:nomenclature><tp:treatment-sec sec-type="description" id="SECID0EELAG"><title>Diagnostic description.</title><p><bold><italic>Holotype</italic>. Male</bold> (Fig. <xref ref-type="fig" rid="F4">4a</xref>). Length 3.31 mm. Color of antennae, tarsi and elytra ferruginous; remainder black. Body subovate; in dorsal aspect with weak constriction between pronotum and elytron; in profile dorsally convex. Rostrum dorsally with median ridge and indistinct pair of submedian ridges, separated by rows of coarse punctures; epistome indistinct, subglabrous. Pronotum with disk densely punctate with coarse punctures; almost reticulate, interspaces subglabrous. Elytra ferruginous, apex darkened; striae marked by rows of larger punctures; intervals with rows of smaller punctures; stria 8 along humerus with six coarse punctures, externally bordered by indistinct ridge. Femora edentate, anteroventral ridge simple, crenulate; anterior surface densely coarsely punctate. Metafemur dorsally with sparse, subrecumbent, silvery scales; dorsoposterior edge simple; subapically with stridulatory patch. Metatibia in apical 1/3 ventrally with rounded, blade-like extension, with sparse, long setae. Abdominal ventrites 1–2 concave, sparsely punctate with coarse punctures, each puncture with one suberect silvery scale; ventrite 5 densely coarsely punctate, with suberect silvery scales, with shallow median impression. Penis (Fig. <xref ref-type="fig" rid="F4">4b</xref>) with sides basally subparallel, near middle angulate, weakly converging; apex with median extension, with sparse setae; apodemes 2.3× as long as body; transfer apparatus flagelliform, ca. 3.4× as long as body of penis, subequal total length of penis; ductus <tp:taxon-name><tp:taxon-name-part taxon-name-part-type="genus" reg="Trigonopterus"/><tp:taxon-name-part taxon-name-part-type="species" reg="ejaculatorius">ejaculatorius</tp:taxon-name-part></tp:taxon-name> basally sclerotized, with indistinct bulbus.</p><fig id="F4" position="float" orientation="portrait"><object-id xmlns:xlink="http://www.w3.org/1999/xlink" content-type="doi" xlink:type="simple">10.3897/zookeys.1065.71680.figure4</object-id><object-id xmlns:xlink="http://www.w3.org/1999/xlink" content-type="arpha" xlink:type="simple">BE290125-68EB-5B20-BA09-E7F565658C33</object-id><label>Figure 4.</label><caption><p><italic><tp:taxon-name><tp:taxon-name-part taxon-name-part-type="genus" reg="Trigonopterus">Trigonopterus</tp:taxon-name-part><tp:taxon-name-part taxon-name-part-type="species" reg="corona">corona</tp:taxon-name-part></tp:taxon-name></italic> sp. nov., holotype <bold>a</bold> habitus <bold>b</bold> penis.</p></caption><graphic xmlns:xlink="http://www.w3.org/1999/xlink" xlink:href="zookeys-1065-029-g004.jpg" position="float" orientation="portrait" xlink:type="simple" id="oo_602278.jpg"><uri content-type="original_file" xlink:type="simple">https://binary.pensoft.net/fig/602278</uri></graphic></fig></tp:treatment-sec><tp:treatment-sec sec-type="material" id="SECID0E3MAG"><title>Material examined.</title><p><bold><italic>Holotype</italic></bold> (<named-content xmlns:xlink="http://www.w3.org/1999/xlink" content-type="dwc:institutional_code" xlink:type="simple">MZB</named-content>, Cole.173.057): MZB0181 (GenBank <ext-link xmlns:xlink="http://www.w3.org/1999/xlink" ext-link-type="gen" xlink:href="OK481869" xlink:type="simple">OK481869</ext-link>), Indonesia, C-Sulawesi, Toli-Toli, Gn. Dako, <named-content xmlns:xlink="http://www.w3.org/1999/xlink" content-type="dwc:verbatimCoordinates" xlink:type="simple"><named-content content-type="geo-json" specific-use="{&#34;type&#34;:&#34;Point&#34;,&#34;coordinates&#34;:[120.921200,1.052900]}" id="NCID0EUNAG" xlink:type="simple">01°03.174'N, 120°55.272'E</named-content></named-content> to <named-content xmlns:xlink="http://www.w3.org/1999/xlink" content-type="dwc:verbatimCoordinates" xlink:type="simple"><named-content content-type="geo-json" specific-use="{&#34;type&#34;:&#34;Point&#34;,&#34;coordinates&#34;:[120.925400,1.056483]}" id="NCID0E3NAG" xlink:type="simple">01°03.389'N, 120°55.524'E</named-content></named-content>, 1800–1900 m, 10-VII-2018, beaten.</p></tp:treatment-sec><tp:treatment-sec sec-type="distribution" id="SECID0EBOAG"><title>Distribution.</title><p>C-Sulawesi Prov. (Mt Dako). Elevation ca. 1100–1200 m.</p></tp:treatment-sec><tp:treatment-sec sec-type="biology" id="SECID0EGOAG"><title>Biology.</title><p>On foliage in montane forest.</p></tp:treatment-sec><tp:treatment-sec sec-type="etymology" id="SECID0ELOAG"><title>Etymology.</title><p>This epithet refers to the Corona virus (Sars-Cov2). The global pandemic led to the cancellation of field work, and a focus on this and other manuscripts. It is a noun in apposition.</p></tp:treatment-sec><tp:treatment-sec sec-type="notes" id="SECID0EQOAG"><title>Notes.</title><p><italic><tp:taxon-name><tp:taxon-name-part taxon-name-part-type="genus" reg="Trigonopterus">Trigonopterus</tp:taxon-name-part><tp:taxon-name-part taxon-name-part-type="species" reg="corona">corona</tp:taxon-name-part></tp:taxon-name></italic> sp. nov. was coded as “<italic><tp:taxon-name><tp:taxon-name-part taxon-name-part-type="genus" reg="Trigonopterus">Trigonopterus</tp:taxon-name-part></tp:taxon-name></italic> sp. 1235”. This species belongs to the <italic><tp:taxon-name><tp:taxon-name-part taxon-name-part-type="genus" reg="Trigonopterus">T.</tp:taxon-name-part><tp:taxon-name-part taxon-name-part-type="species" reg="fulvicornis">fulvicornis</tp:taxon-name-part></tp:taxon-name></italic>-group and is related to <italic><tp:taxon-name><tp:taxon-name-part taxon-name-part-type="genus" reg="Trigonopterus">T.</tp:taxon-name-part><tp:taxon-name-part taxon-name-part-type="species" reg="seticnemis">seticnemis</tp:taxon-name-part></tp:taxon-name></italic> Riedel, from which it can be easily distinguished by the ferruginous elytra.</p></tp:treatment-sec></tp:taxon-treatment>
