# Supplementary material for: Twenty-eight new species of Trigonopterus Fauvel (Coleoptera, Curculionidae) from Central Sulawesi
Source: Zookeys. 2021 Oct 22;1065:29–79. doi: 10.3897/zookeys.1065.71680 (PMC8556212; doi:10.3897/zookeys.1065.71680)
Supplement: XML Treatment for Trigonopterus dakoensis [file zookeys.1065.71680-treatment6.xml]

<!DOCTYPE tp:taxon-treatment
  PUBLIC "-//TaxonX//DTD Taxonomic Treatment Publishing DTD v0 20100105//EN" "tax-treatment-NSO.dtd">
<tp:taxon-treatment xmlns:tp="http://www.plazi.org/taxpub"><tp:treatment-meta><kwd-group><label>Taxon classification</label><kwd><named-content xmlns:xlink="http://www.w3.org/1999/xlink" content-type="kingdom">Animalia</named-content></kwd><kwd><named-content xmlns:xlink="http://www.w3.org/1999/xlink" content-type="order">Coleoptera</named-content></kwd><kwd><named-content xmlns:xlink="http://www.w3.org/1999/xlink" content-type="family">Curculionidae</named-content></kwd></kwd-group><mixed-citation publication-type="journal"><person-group><name><surname>Narakusumo</surname><given-names>Raden Pramesa</given-names></name><name><surname>Riedel</surname><given-names>Alexander</given-names></name></person-group><article-title>Twenty-eight new species of <italic><tp:taxon-name><tp:taxon-name-part taxon-name-part-type="genus" reg="Trigonopterus">Trigonopterus</tp:taxon-name-part></tp:taxon-name></italic> Fauvel (<tp:taxon-name><tp:taxon-name-part taxon-name-part-type="order">Coleoptera</tp:taxon-name-part></tp:taxon-name>, <tp:taxon-name><tp:taxon-name-part taxon-name-part-type="family">Curculionidae</tp:taxon-name-part></tp:taxon-name>) from Central Sulawesi</article-title><source>Zookeys</source><day>22</day><month>10</month><year>2021</year><volume>1065</volume><fpage>29</fpage><lpage>79</lpage><pub-id pub-id-type="doi">10.3897/zookeys.1065.71680</pub-id></mixed-citation></tp:treatment-meta><tp:nomenclature><label>5.</label><tp:taxon-name>
            <object-id xmlns:xlink="http://www.w3.org/1999/xlink" content-type="arpha" xlink:type="simple">F66BF168-8255-5A32-B0B8-845EDC61EE95</object-id>
            <tp:taxon-name-part taxon-name-part-type="genus" reg="Trigonopterus">Trigonopterus</tp:taxon-name-part>
            <tp:taxon-name-part taxon-name-part-type="species" reg="dakoensis">dakoensis</tp:taxon-name-part>
            <object-id xmlns:xlink="http://www.w3.org/1999/xlink" content-type="zoobank" xlink:type="simple">http://zoobank.org/03951330-F918-48F9-A743-6E96205807C1</object-id>
          </tp:taxon-name><tp:taxon-status xmlns:xlink="http://www.w3.org/1999/xlink" xlink:type="simple">sp. nov.</tp:taxon-status></tp:nomenclature><tp:treatment-sec sec-type="description" id="SECID0EGRAG"><title>Diagnostic description.</title><p><bold><italic>Holotype</italic>,</bold> male (Fig. <xref ref-type="fig" rid="F5">5a</xref>). Length 2.58 mm. Color of antennae and legs ferruginous; remainder black. Body broad subovate; in dorsal aspect with weak constriction between pronotum and elytron, in profile dorsally convex, with very weak constriction. Rostrum dorsally with median costa and pair of submedian ridges; intervening furrows with sparse rows of suberect narrow scales; epistome short, subglabrous, with sparse setae. Pronotum densely punctate, with coarse punctures partly arranged in longitudinal rows; median line impunctate; each puncture bearing a seta; interspaces subglabrous; laterally in basal 1/3 impunctate. Elytra with striae marked by rows of punctures; basal margin bordered by transverse row of deeper, coarse punctures; interspaces subglabrous, with few small interspersed punctures; stria 8 along humerus with six coarse punctures; elytral apex subtruncate. Femora edentate; anteroventral ridge simple; anterior surface densely coarsely punctate, each puncture with recumbent scale. Metafemur with dorsoposterior edge denticulate, with silvery scales upcurved; subapically with stridulatory patch. Metatibia subapically at base of uncus with inward directed brush of yellowish setae. Abdominal ventrites 1–2 deeply concave, medially subglabrous, laterally covered with erect scales; ventrite 5 concave, at middle impunctate, surrounded by large, coarse punctures; apically with sharp, transverse ridge, forming oblique, subglabrous surface. Penis (Fig. <xref ref-type="fig" rid="F5">5b</xref>) with body in profile with constriction, its apical half swollen; apex, ventrally with acute median process, bordered by wide lobes bearing fringe of long setae; laterally with smaller pair of simple lobes; apodemes 2.4× as long as body of penis; transfer apparatus spiniform, contained by complex accessory sclerites; ductus <tp:taxon-name><tp:taxon-name-part taxon-name-part-type="genus" reg="Trigonopterus"/><tp:taxon-name-part taxon-name-part-type="species" reg="ejaculatorius">ejaculatorius</tp:taxon-name-part></tp:taxon-name> without bulbus. <bold><italic>Intraspecific variation</italic></bold>. Length 2.38–2.58 mm. Female unknown.</p><fig id="F5" position="float" orientation="portrait"><object-id xmlns:xlink="http://www.w3.org/1999/xlink" content-type="doi" xlink:type="simple">10.3897/zookeys.1065.71680.figure5</object-id><object-id xmlns:xlink="http://www.w3.org/1999/xlink" content-type="arpha" xlink:type="simple">444ABD2A-84E8-55E4-95F8-F2990CC868EE</object-id><label>Figure 5.</label><caption><p><italic><tp:taxon-name><tp:taxon-name-part taxon-name-part-type="genus" reg="Trigonopterus">Trigonopterus</tp:taxon-name-part><tp:taxon-name-part taxon-name-part-type="species" reg="dakoensis">dakoensis</tp:taxon-name-part></tp:taxon-name></italic> sp. nov., holotype <bold>a</bold> habitus <bold>b</bold> penis.</p></caption><graphic xmlns:xlink="http://www.w3.org/1999/xlink" xlink:href="zookeys-1065-029-g005.jpg" position="float" orientation="portrait" xlink:type="simple" id="oo_602279.jpg"><uri content-type="original_file" xlink:type="simple">https://binary.pensoft.net/fig/602279</uri></graphic></fig></tp:treatment-sec><tp:treatment-sec sec-type="material" id="SECID0EBTAG"><title>Material examined.</title><p><bold><italic>Holotype</italic></bold> (<named-content xmlns:xlink="http://www.w3.org/1999/xlink" content-type="dwc:institutional_code" xlink:type="simple">MZB</named-content>, Cole.173.058): MZB0064 (GenBank <ext-link xmlns:xlink="http://www.w3.org/1999/xlink" ext-link-type="gen" xlink:href="OK481953" xlink:type="simple">OK481953</ext-link>), Indonesia, C-Sulawesi, Toli-Toli, Gn. Dako, <named-content xmlns:xlink="http://www.w3.org/1999/xlink" content-type="dwc:verbatimCoordinates" xlink:type="simple"><named-content content-type="geo-json" specific-use="{&#34;type&#34;:&#34;Point&#34;,&#34;coordinates&#34;:[120.900900,1.058533]}" id="NCID0EZTAG" xlink:type="simple">01°03.512'N, 120°54.054'E</named-content></named-content>, 1100 m, 13-VII-2018, sifted. <bold><italic>Paratype</italic></bold> (<named-content xmlns:xlink="http://www.w3.org/1999/xlink" content-type="dwc:institutional_code" xlink:type="simple">SMNK</named-content>): Indonesia, C-Sulawesi, Toli-Toli, Gn. Dako: 1 ex, MZB0065 (GenBank <ext-link xmlns:xlink="http://www.w3.org/1999/xlink" ext-link-type="gen" xlink:href="OK481952" xlink:type="simple">OK481952</ext-link>), <named-content xmlns:xlink="http://www.w3.org/1999/xlink" content-type="dwc:verbatimCoordinates" xlink:type="simple"><named-content content-type="geo-json" specific-use="{&#34;type&#34;:&#34;Point&#34;,&#34;coordinates&#34;:[120.900867,1.058850]}" id="NCID0EOUAG" xlink:type="simple">01°03.531'N, 120°54.052'E</named-content></named-content>, 1100 m, 13-VII-2018, sifted.</p></tp:treatment-sec><tp:treatment-sec sec-type="distribution" id="SECID0ETUAG"><title>Distribution.</title><p>C-Sulawesi Prov. (Mt Dako). Elevation 1030–1200 m.</p></tp:treatment-sec><tp:treatment-sec sec-type="biology" id="SECID0EYUAG"><title>Biology.</title><p>In leaf litter of mountain forest.</p></tp:treatment-sec><tp:treatment-sec sec-type="etymology" id="SECID0E4UAG"><title>Etymology.</title><p>This epithet is a Latinized adjective based on Mt Dako.</p></tp:treatment-sec><tp:treatment-sec sec-type="notes" id="SECID0ECVAG"><title>Notes.</title><p><italic><tp:taxon-name><tp:taxon-name-part taxon-name-part-type="genus" reg="Trigonopterus">Trigonopterus</tp:taxon-name-part><tp:taxon-name-part taxon-name-part-type="species" reg="dakoensis">dakoensis</tp:taxon-name-part></tp:taxon-name></italic> sp. nov. was coded as “<italic><tp:taxon-name><tp:taxon-name-part taxon-name-part-type="genus" reg="Trigonopterus">Trigonopterus</tp:taxon-name-part></tp:taxon-name></italic> sp. 1189”. The species belongs to the <italic><tp:taxon-name><tp:taxon-name-part taxon-name-part-type="genus" reg="Trigonopterus">T.</tp:taxon-name-part><tp:taxon-name-part taxon-name-part-type="species" reg="manadensis">manadensis</tp:taxon-name-part></tp:taxon-name></italic>-group. It is related to <italic><tp:taxon-name><tp:taxon-name-part taxon-name-part-type="genus" reg="Trigonopterus">T.</tp:taxon-name-part><tp:taxon-name-part taxon-name-part-type="species" reg="manadensis">manadensis</tp:taxon-name-part></tp:taxon-name></italic> Riedel, from which it differs by the peculiar morphology of the penis and by the longitudinal rows of coarse punctures on the pronotum. The p-distance of their <italic>cox1</italic> sequences is 14.5–14.8%.</p></tp:treatment-sec></tp:taxon-treatment>
