# Supplementary material for: Twenty-eight new species of Trigonopterus Fauvel (Coleoptera, Curculionidae) from Central Sulawesi
Source: Zookeys. 2021 Oct 22;1065:29–79. doi: 10.3897/zookeys.1065.71680 (PMC8556212; doi:10.3897/zookeys.1065.71680)
Supplement: XML Treatment for Trigonopterus daun [file zookeys.1065.71680-treatment7.xml]

<!DOCTYPE tp:taxon-treatment
  PUBLIC "-//TaxonX//DTD Taxonomic Treatment Publishing DTD v0 20100105//EN" "tax-treatment-NSO.dtd">
<tp:taxon-treatment xmlns:tp="http://www.plazi.org/taxpub"><tp:treatment-meta><kwd-group><label>Taxon classification</label><kwd><named-content xmlns:xlink="http://www.w3.org/1999/xlink" content-type="kingdom">Animalia</named-content></kwd><kwd><named-content xmlns:xlink="http://www.w3.org/1999/xlink" content-type="order">Coleoptera</named-content></kwd><kwd><named-content xmlns:xlink="http://www.w3.org/1999/xlink" content-type="family">Curculionidae</named-content></kwd></kwd-group><mixed-citation publication-type="journal"><person-group><name><surname>Narakusumo</surname><given-names>Raden Pramesa</given-names></name><name><surname>Riedel</surname><given-names>Alexander</given-names></name></person-group><article-title>Twenty-eight new species of <italic><tp:taxon-name><tp:taxon-name-part taxon-name-part-type="genus" reg="Trigonopterus">Trigonopterus</tp:taxon-name-part></tp:taxon-name></italic> Fauvel (<tp:taxon-name><tp:taxon-name-part taxon-name-part-type="order">Coleoptera</tp:taxon-name-part></tp:taxon-name>, <tp:taxon-name><tp:taxon-name-part taxon-name-part-type="family">Curculionidae</tp:taxon-name-part></tp:taxon-name>) from Central Sulawesi</article-title><source>Zookeys</source><day>22</day><month>10</month><year>2021</year><volume>1065</volume><fpage>29</fpage><lpage>79</lpage><pub-id pub-id-type="doi">10.3897/zookeys.1065.71680</pub-id></mixed-citation></tp:treatment-meta><tp:nomenclature><label>6.</label><tp:taxon-name>
            <object-id xmlns:xlink="http://www.w3.org/1999/xlink" content-type="arpha" xlink:type="simple">1402534F-5282-5B17-AEA5-EC77B230AEFA</object-id>
            <tp:taxon-name-part taxon-name-part-type="genus" reg="Trigonopterus">Trigonopterus</tp:taxon-name-part>
            <tp:taxon-name-part taxon-name-part-type="species" reg="daun">daun</tp:taxon-name-part>
            <object-id xmlns:xlink="http://www.w3.org/1999/xlink" content-type="zoobank" xlink:type="simple">http://zoobank.org/1FAC1195-2A80-44E5-9244-5AB006E919BA</object-id>
          </tp:taxon-name><tp:taxon-status xmlns:xlink="http://www.w3.org/1999/xlink" xlink:type="simple">sp. nov.</tp:taxon-status></tp:nomenclature><tp:treatment-sec sec-type="description" id="SECID0E1XAG"><title>Diagnostic description.</title><p><bold><italic>Holotype</italic>. Male</bold> (Fig. <xref ref-type="fig" rid="F6">6a</xref>). Length 2.28 mm. Color of antennae and legs ferruginous; remainder black. Body subovate, elongate; in dorsal aspect and in profile with weak constriction between pronotum and elytron. Rostrum dorsally with median costa and pair of submedian ridges; intervening furrows with sparse rows of subrecumbent setae; epistome indistinct. Pronotum with disk densely punctate; interspaces between punctures subglabrous. Elytra with striae marked by fine hairlines and rows of small punctures; basal margin bordered row of slightly larger punctures; sutural interval subglabrous, with few interspersed punctures. Profemur with anteroventral ridge weakly crenate. Meso- and metafemur with anteroventral ridge denticulate; anterior surface of femora coarsely punctate, each puncture with narrow recumbent scale. Metafemur with dorsoposterior edge indistinct; subapically with stridulatory patch. Metatibia ventrally with sparse row of long, stiff setae. Meso- and metaventrite with plumose scales. Abdominal ventrites 1–2 concave, microreticulate, with sparse punctures and plumose scales; ventrite 5 flat, densely punctate, microreticulate. Penis (Fig. <xref ref-type="fig" rid="F6">6b</xref>) with sides of body converging, apex spatulate, truncate, without setae; ostium elongate; apodemes 2.1× as long as body of penis; transfer apparatus small, hook-shaped, directed basad in repose, without supporting sclerites; ductus <tp:taxon-name><tp:taxon-name-part taxon-name-part-type="genus" reg="Trigonopterus"/><tp:taxon-name-part taxon-name-part-type="species" reg="ejaculatorius">ejaculatorius</tp:taxon-name-part></tp:taxon-name> with indistinct bulbus. <bold><italic>Intraspecific variation</italic>.</bold> Length 2.28–2.70 mm. Female rostrum subglabrous, with rows of small punctures. Female abdominal ventrite 5 anteriorly subglabrous, posterior half densely punctate.</p><fig id="F6" position="float" orientation="portrait"><object-id xmlns:xlink="http://www.w3.org/1999/xlink" content-type="doi" xlink:type="simple">10.3897/zookeys.1065.71680.figure6</object-id><object-id xmlns:xlink="http://www.w3.org/1999/xlink" content-type="arpha" xlink:type="simple">BC47BFCC-AF0D-556A-A2FF-2011C086F9BB</object-id><label>Figure 6.</label><caption><p><italic><tp:taxon-name><tp:taxon-name-part taxon-name-part-type="genus" reg="Trigonopterus">Trigonopterus</tp:taxon-name-part><tp:taxon-name-part taxon-name-part-type="species" reg="daun">daun</tp:taxon-name-part></tp:taxon-name></italic> sp. nov., holotype <bold>a</bold> habitus <bold>b</bold> penis.</p></caption><graphic xmlns:xlink="http://www.w3.org/1999/xlink" xlink:href="zookeys-1065-029-g006.jpg" position="float" orientation="portrait" xlink:type="simple" id="oo_602280.jpg"><uri content-type="original_file" xlink:type="simple">https://binary.pensoft.net/fig/602280</uri></graphic></fig></tp:treatment-sec><tp:treatment-sec sec-type="material" id="SECID0EWZAG"><title>Material examined.</title><p><bold><italic>Holotype</italic></bold> (<named-content xmlns:xlink="http://www.w3.org/1999/xlink" content-type="dwc:institutional_code" xlink:type="simple">MZB</named-content>, Cole.173.059): MZB0099 (GenBank <ext-link xmlns:xlink="http://www.w3.org/1999/xlink" ext-link-type="gen" xlink:href="OK481918" xlink:type="simple">OK481918</ext-link>), Indonesia, C-Sulawesi, Toli-Toli, Gn. Dako, <named-content xmlns:xlink="http://www.w3.org/1999/xlink" content-type="dwc:verbatimCoordinates" xlink:type="simple"><named-content content-type="geo-json" specific-use="{&#34;type&#34;:&#34;Point&#34;,&#34;coordinates&#34;:[120.899850,1.061617]}" id="NCID0EO1AG" xlink:type="simple">01°03.697N, 120°53.991'E</named-content></named-content>, 970 m, 07-VII-2018, beaten. <bold><italic>Paratypes</italic></bold> (<named-content xmlns:xlink="http://www.w3.org/1999/xlink" content-type="dwc:institutional_code" xlink:type="simple">MZB</named-content>, <named-content xmlns:xlink="http://www.w3.org/1999/xlink" content-type="dwc:institutional_code" xlink:type="simple">SMNK</named-content>): Indonesia, C-Sulawesi, Toli-Toli, Gn. Dako: 2 exx, MZB0100 (GenBank <ext-link xmlns:xlink="http://www.w3.org/1999/xlink" ext-link-type="gen" xlink:href="OK481917" xlink:type="simple">OK481917</ext-link>), MZB0278 (GenBank <ext-link xmlns:xlink="http://www.w3.org/1999/xlink" ext-link-type="gen" xlink:href="OK481778" xlink:type="simple">OK481778</ext-link>), same data as holotype; 1 ex, <named-content xmlns:xlink="http://www.w3.org/1999/xlink" content-type="dwc:verbatimCoordinates" xlink:type="simple"><named-content content-type="geo-json" specific-use="{&#34;type&#34;:&#34;Point&#34;,&#34;coordinates&#34;:[120.894867,1.066117]}" id="NCID0EN2AG" xlink:type="simple">01°03.967'N, 120°53.692'E</named-content></named-content> to <named-content xmlns:xlink="http://www.w3.org/1999/xlink" content-type="dwc:verbatimCoordinates" xlink:type="simple"><named-content content-type="geo-json" specific-use="{&#34;type&#34;:&#34;Point&#34;,&#34;coordinates&#34;:[120.898900,1.063033]}" id="NCID0EV2AG" xlink:type="simple">01°03.782'N, 120°53.934'E</named-content></named-content>, 830–970 m, 03-VII-2018, beaten; 2 exx, MZB0279 (GenBank <ext-link xmlns:xlink="http://www.w3.org/1999/xlink" ext-link-type="gen" xlink:href="OK481777" xlink:type="simple">OK481777</ext-link>), <named-content xmlns:xlink="http://www.w3.org/1999/xlink" content-type="dwc:verbatimCoordinates" xlink:type="simple"><named-content content-type="geo-json" specific-use="{&#34;type&#34;:&#34;Point&#34;,&#34;coordinates&#34;:[120.894867,1.066117]}" id="NCID0EC3AG" xlink:type="simple">01°03.967'N, 120°53.692'E</named-content></named-content> to <named-content xmlns:xlink="http://www.w3.org/1999/xlink" content-type="dwc:verbatimCoordinates" xlink:type="simple"><named-content content-type="geo-json" specific-use="{&#34;type&#34;:&#34;Point&#34;,&#34;coordinates&#34;:[120.898900,1.063033]}" id="NCID0EK3AG" xlink:type="simple">01°03.782'N, 120°53.934'E</named-content></named-content>, 830–970 m, 05-VII-2018, beaten; 1 ex, <named-content xmlns:xlink="http://www.w3.org/1999/xlink" content-type="dwc:verbatimCoordinates" xlink:type="simple"><named-content content-type="geo-json" specific-use="{&#34;type&#34;:&#34;Point&#34;,&#34;coordinates&#34;:[120.898900,1.063033]}" id="NCID0ES3AG" xlink:type="simple">01°03.782'N, 120°53.934'E</named-content></named-content>, 970 m, 05-VII-2018, beaten; 2 exx, <named-content xmlns:xlink="http://www.w3.org/1999/xlink" content-type="dwc:verbatimCoordinates" xlink:type="simple"><named-content content-type="geo-json" specific-use="{&#34;type&#34;:&#34;Point&#34;,&#34;coordinates&#34;:[120.898900,1.063033]}" id="NCID0E13AG" xlink:type="simple">01°03.782'N, 120°53.934'E</named-content></named-content> to <named-content xmlns:xlink="http://www.w3.org/1999/xlink" content-type="dwc:verbatimCoordinates" xlink:type="simple"><named-content content-type="geo-json" specific-use="{&#34;type&#34;:&#34;Point&#34;,&#34;coordinates&#34;:[120.900533,1.059567]}" id="NCID0EC4AG" xlink:type="simple">01°03.574'N, 120°54.032'E</named-content></named-content>, 970–1100 m, 06-VII-2018, beaten; 1 ex, MZB0200 (PCR failed), <named-content xmlns:xlink="http://www.w3.org/1999/xlink" content-type="dwc:verbatimCoordinates" xlink:type="simple"><named-content content-type="geo-json" specific-use="{&#34;type&#34;:&#34;Point&#34;,&#34;coordinates&#34;:[120.900533,1.059567]}" id="NCID0EK4AG" xlink:type="simple">01°03.574'N, 120°54.032'E</named-content></named-content> to <named-content xmlns:xlink="http://www.w3.org/1999/xlink" content-type="dwc:verbatimCoordinates" xlink:type="simple"><named-content content-type="geo-json" specific-use="{&#34;type&#34;:&#34;Point&#34;,&#34;coordinates&#34;:[120.910117,1.053017]}" id="NCID0ES4AG" xlink:type="simple">01°03.181'N, 120°54.607'E</named-content></named-content>, 1100–1400 m, 07-VII-2018, beaten; 1 ex, <named-content xmlns:xlink="http://www.w3.org/1999/xlink" content-type="dwc:verbatimCoordinates" xlink:type="simple"><named-content content-type="geo-json" specific-use="{&#34;type&#34;:&#34;Point&#34;,&#34;coordinates&#34;:[120.902100,1.056867]}" id="NCID0E14AG" xlink:type="simple">01°03.412'N, 120°54.126'E</named-content></named-content> to <named-content xmlns:xlink="http://www.w3.org/1999/xlink" content-type="dwc:verbatimCoordinates" xlink:type="simple"><named-content content-type="geo-json" specific-use="{&#34;type&#34;:&#34;Point&#34;,&#34;coordinates&#34;:[120.905467,1.054017]}" id="NCID0EC5AG" xlink:type="simple">01°03.241'N, 120°54.328'E</named-content></named-content>, 1200–1300 m, 07-VII-2018, beaten; 1 ex, MZB0254 (GenBank <ext-link xmlns:xlink="http://www.w3.org/1999/xlink" ext-link-type="gen" xlink:href="OK481799" xlink:type="simple">OK481799</ext-link>), <named-content xmlns:xlink="http://www.w3.org/1999/xlink" content-type="dwc:verbatimCoordinates" xlink:type="simple"><named-content content-type="geo-json" specific-use="{&#34;type&#34;:&#34;Point&#34;,&#34;coordinates&#34;:[120.916833,1.049617]}" id="NCID0EP5AG" xlink:type="simple">01°02.977'N, 120°55.010'E</named-content></named-content> to <named-content xmlns:xlink="http://www.w3.org/1999/xlink" content-type="dwc:verbatimCoordinates" xlink:type="simple"><named-content content-type="geo-json" specific-use="{&#34;type&#34;:&#34;Point&#34;,&#34;coordinates&#34;:[120.898900,1.063033]}" id="NCID0EX5AG" xlink:type="simple">01°03.782N, 120°53.934'E</named-content></named-content>, 970–1740 m, 11-VII-2018.</p></tp:treatment-sec><tp:treatment-sec sec-type="distribution" id="SECID0E35AG"><title>Distribution.</title><p>C-Sulawesi Prov. (Mt Dako). Elevation 970–1200 m.</p></tp:treatment-sec><tp:treatment-sec sec-type="biology" id="SECID0EB6AG"><title>Biology.</title><p>On foliage in montane forest.</p></tp:treatment-sec><tp:treatment-sec sec-type="etymology" id="SECID0EG6AG"><title>Etymology.</title><p>This epithet is the Indonesian word for “leaf” and a noun in apposition. It refers to the species´ lifestyle on foliage.</p></tp:treatment-sec><tp:treatment-sec sec-type="notes" id="SECID0EL6AG"><title>Notes.</title><p><italic><tp:taxon-name><tp:taxon-name-part taxon-name-part-type="genus" reg="Trigonopterus">Trigonopterus</tp:taxon-name-part><tp:taxon-name-part taxon-name-part-type="species" reg="daun">daun</tp:taxon-name-part></tp:taxon-name></italic> sp. nov. was coded as “<italic><tp:taxon-name><tp:taxon-name-part taxon-name-part-type="genus" reg="Trigonopterus">Trigonopterus</tp:taxon-name-part></tp:taxon-name></italic> sp. 1116” (<xref ref-type="bibr" rid="B7">Narakusumo et al. 2020</xref>). This species belongs to the <italic><tp:taxon-name><tp:taxon-name-part taxon-name-part-type="genus" reg="Trigonopterus">T.</tp:taxon-name-part><tp:taxon-name-part taxon-name-part-type="species" reg="tatorensis">tatorensis</tp:taxon-name-part></tp:taxon-name></italic>-group. It is closely related to <italic><tp:taxon-name><tp:taxon-name-part taxon-name-part-type="genus" reg="Trigonopterus">T.</tp:taxon-name-part><tp:taxon-name-part taxon-name-part-type="species" reg="acutus">acutus</tp:taxon-name-part></tp:taxon-name></italic> sp. nov., from which it can be distinguished by the erect metatibial setae, and the truncated apex of the penis. The <italic>cox1</italic> p-distance is 10.0–10.5%.</p></tp:treatment-sec><ref-list><ref id="B7"><mixed-citation xmlns:xlink="http://www.w3.org/1999/xlink" xlink:type="simple"><person-group><name name-style="western"><surname>Narakusumo</surname><given-names>RP</given-names></name><name name-style="western"><surname>Riedel</surname><given-names>A</given-names></name><name name-style="western"><surname>Pons</surname><given-names>J</given-names></name></person-group> (<year>2020</year>) Mitochondrial genomes of twelve species of hyperdiverse <italic><tp:taxon-name><tp:taxon-name-part taxon-name-part-type="genus">Trigonopterus</tp:taxon-name-part></tp:taxon-name></italic> weevils. PeerJ 8: e10017. <ext-link xlink:type="simple" ext-link-type="doi" xlink:href="10.7717/peerj.10017">https://doi.org/10.7717/peerj.10017</ext-link></mixed-citation></ref></ref-list></tp:taxon-treatment>
