# Supplementary material for: Twenty-eight new species of Trigonopterus Fauvel (Coleoptera, Curculionidae) from Central Sulawesi
Source: Zookeys. 2021 Oct 22;1065:29–79. doi: 10.3897/zookeys.1065.71680 (PMC8556212; doi:10.3897/zookeys.1065.71680)
Supplement: XML Treatment for Trigonopterus ewok [file zookeys.1065.71680-treatment8.xml]

<!DOCTYPE tp:taxon-treatment
  PUBLIC "-//TaxonX//DTD Taxonomic Treatment Publishing DTD v0 20100105//EN" "tax-treatment-NSO.dtd">
<tp:taxon-treatment xmlns:tp="http://www.plazi.org/taxpub"><tp:treatment-meta><kwd-group><label>Taxon classification</label><kwd><named-content xmlns:xlink="http://www.w3.org/1999/xlink" content-type="kingdom">Animalia</named-content></kwd><kwd><named-content xmlns:xlink="http://www.w3.org/1999/xlink" content-type="order">Coleoptera</named-content></kwd><kwd><named-content xmlns:xlink="http://www.w3.org/1999/xlink" content-type="family">Curculionidae</named-content></kwd></kwd-group><mixed-citation publication-type="journal"><person-group><name><surname>Narakusumo</surname><given-names>Raden Pramesa</given-names></name><name><surname>Riedel</surname><given-names>Alexander</given-names></name></person-group><article-title>Twenty-eight new species of <italic><tp:taxon-name><tp:taxon-name-part taxon-name-part-type="genus" reg="Trigonopterus">Trigonopterus</tp:taxon-name-part></tp:taxon-name></italic> Fauvel (<tp:taxon-name><tp:taxon-name-part taxon-name-part-type="order">Coleoptera</tp:taxon-name-part></tp:taxon-name>, <tp:taxon-name><tp:taxon-name-part taxon-name-part-type="family">Curculionidae</tp:taxon-name-part></tp:taxon-name>) from Central Sulawesi</article-title><source>Zookeys</source><day>22</day><month>10</month><year>2021</year><volume>1065</volume><fpage>29</fpage><lpage>79</lpage><pub-id pub-id-type="doi">10.3897/zookeys.1065.71680</pub-id></mixed-citation></tp:treatment-meta><tp:nomenclature><label>7.</label><tp:taxon-name>
            <object-id xmlns:xlink="http://www.w3.org/1999/xlink" content-type="arpha" xlink:type="simple">7A3B89DE-65BC-5428-B779-BD93FB7632D0</object-id>
            <tp:taxon-name-part taxon-name-part-type="genus" reg="Trigonopterus">Trigonopterus</tp:taxon-name-part>
            <tp:taxon-name-part taxon-name-part-type="species" reg="ewok">ewok</tp:taxon-name-part>
            <object-id xmlns:xlink="http://www.w3.org/1999/xlink" content-type="zoobank" xlink:type="simple">http://zoobank.org/591D85E0-1EE1-4B4F-8619-B334A05B4C91</object-id>
          </tp:taxon-name><tp:taxon-status xmlns:xlink="http://www.w3.org/1999/xlink" xlink:type="simple">sp. nov.</tp:taxon-status></tp:nomenclature><tp:treatment-sec sec-type="description" id="SECID0EHCBG"><title>Diagnostic description.</title><p><bold><italic>Holotype</italic>. Male</bold> (Fig. <xref ref-type="fig" rid="F7">7a</xref>). Length 2.23 mm. Color ferruginous; thorax black. Body subovate; in dorsal aspect with moderate constriction between pronotum and elytron; in profile dorsally convex. Rostrum dorsally with median and pair of submedian ridges, separated by rows of coarse punctures containing subrecumbent yellow scales; epistome subglabrous, with sparse setae and minute punctures, posteriorly with transverse ridge. Pronotum with indistinct lateral edges subparallel to weak subapical constriction; disk with dense, partly confluent coarse punctures, with recumbent yellow scales; with subglabrous midline. Elytra with striae deeply impressed, containing rows of yellow or white scales; intervals costate, with rows of punctures and yellowish recumbent scales. Femora dentate, with acute tooth; anteroventral ridge weakly crenulate; dorsal and anterior surface with sparse white scales. Metafemur with dorsoposterior edge indistinct, weakly denticulate; subapically with extended stridulatory patch; dorsally with subrecumbent silvery scales. Dorsoposterior edge of tibiae subbasally angulate, denticulate. Abdominal ventrites 1–2 weakly concave, with dense coarse punctures, with sparse piliform scales; ventrite 5 with weak impression, densely punctate, with sparse suberect setae. Penis (Fig. <xref ref-type="fig" rid="F7">7b</xref>) with sides of body subparallel, apex subtruncate, with dense setae; apodemes 3.3× as long as body of penis; transfer apparatus flagelliform; ductus <tp:taxon-name><tp:taxon-name-part taxon-name-part-type="genus" reg="Trigonopterus"/><tp:taxon-name-part taxon-name-part-type="species" reg="ejaculatorius">ejaculatorius</tp:taxon-name-part></tp:taxon-name> basally sclerotized, with indistinct bulbus. <bold><italic>Intraspecific variation</italic></bold>. Length 1.93–2.23 mm. Epistome of female rostrum posteriorly without transverse ridge. Female pronotum with yellow scales concentrated in sublateral bands. Elytra with scaling more or less extensive. Female abdominal ventrites 1–2 flat.</p><fig id="F7" position="float" orientation="portrait"><object-id xmlns:xlink="http://www.w3.org/1999/xlink" content-type="doi" xlink:type="simple">10.3897/zookeys.1065.71680.figure7</object-id><object-id xmlns:xlink="http://www.w3.org/1999/xlink" content-type="arpha" xlink:type="simple">4429867A-6F9E-50FD-8C01-28952F4B482D</object-id><label>Figure 7.</label><caption><p><italic><tp:taxon-name><tp:taxon-name-part taxon-name-part-type="genus" reg="Trigonopterus">Trigonopterus</tp:taxon-name-part><tp:taxon-name-part taxon-name-part-type="species" reg="ewok">ewok</tp:taxon-name-part></tp:taxon-name></italic> sp. nov., holotype <bold>a</bold> habitus <bold>b</bold> penis.</p></caption><graphic xmlns:xlink="http://www.w3.org/1999/xlink" xlink:href="zookeys-1065-029-g007.jpg" position="float" orientation="portrait" xlink:type="simple" id="oo_602281.jpg"><uri content-type="original_file" xlink:type="simple">https://binary.pensoft.net/fig/602281</uri></graphic></fig></tp:treatment-sec><tp:treatment-sec sec-type="material" id="SECID0ECEBG"><title>Material examined.</title><p><bold><italic>Holotype</italic></bold> (<named-content xmlns:xlink="http://www.w3.org/1999/xlink" content-type="dwc:institutional_code" xlink:type="simple">MZB</named-content>, Cole.173.060): MZB0129 (GenBank <ext-link xmlns:xlink="http://www.w3.org/1999/xlink" ext-link-type="gen" xlink:href="OK481905" xlink:type="simple">OK481905</ext-link>), Indonesia, C-Sulawesi, Tojo Una-Una, Matako, Gn. Pompangeo, <named-content xmlns:xlink="http://www.w3.org/1999/xlink" content-type="dwc:verbatimCoordinates" xlink:type="simple"><named-content content-type="geo-json" specific-use="{&#34;type&#34;:&#34;Point&#34;,&#34;coordinates&#34;:[120.926000,-1.586917]}" id="NCID0E1EBG" xlink:type="simple">01°35.215'S, 120°55.560'E</named-content></named-content> to <named-content xmlns:xlink="http://www.w3.org/1999/xlink" content-type="dwc:verbatimCoordinates" xlink:type="simple"><named-content content-type="geo-json" specific-use="{&#34;type&#34;:&#34;Point&#34;,&#34;coordinates&#34;:[120.924833,-1.584650]}" id="NCID0ECFBG" xlink:type="simple">01°35.079'S, 120°55.49'E</named-content></named-content>, 1900 m, 28-II-2020, sifted. <bold><italic>Paratypes</italic></bold> (<named-content xmlns:xlink="http://www.w3.org/1999/xlink" content-type="dwc:institutional_code" xlink:type="simple">MZB</named-content>, <named-content xmlns:xlink="http://www.w3.org/1999/xlink" content-type="dwc:institutional_code" xlink:type="simple">SMNK</named-content>): Indonesia, C-Sulawesi, Tojo Una-Una, Matako, Gn. Pompangeo: 1 ex, MZB0128 (GenBank <ext-link xmlns:xlink="http://www.w3.org/1999/xlink" ext-link-type="gen" xlink:href="OK481906" xlink:type="simple">OK481906</ext-link>), <named-content xmlns:xlink="http://www.w3.org/1999/xlink" content-type="dwc:verbatimCoordinates" xlink:type="simple"><named-content content-type="geo-json" specific-use="{&#34;type&#34;:&#34;Point&#34;,&#34;coordinates&#34;:[120.927983,-1.587250]}" id="NCID0E3FBG" xlink:type="simple">01°35.235'S, 120°55.679'E</named-content></named-content> to <named-content xmlns:xlink="http://www.w3.org/1999/xlink" content-type="dwc:verbatimCoordinates" xlink:type="simple"><named-content content-type="geo-json" specific-use="{&#34;type&#34;:&#34;Point&#34;,&#34;coordinates&#34;:[120.926467,-1.587633]}" id="NCID0EEGBG" xlink:type="simple">01°35.258'S, 120°55.588'E</named-content></named-content>, 1900 m, 27-II-2020, sifted; 2 exx, MZB0130 (GenBank <ext-link xmlns:xlink="http://www.w3.org/1999/xlink" ext-link-type="gen" xlink:href="OK481904" xlink:type="simple">OK481904</ext-link>), <named-content xmlns:xlink="http://www.w3.org/1999/xlink" content-type="dwc:verbatimCoordinates" xlink:type="simple"><named-content content-type="geo-json" specific-use="{&#34;type&#34;:&#34;Point&#34;,&#34;coordinates&#34;:[120.927633,-1.586617]}" id="NCID0ERGBG" xlink:type="simple">01°35.197'S, 120°55.658'E</named-content></named-content> to <named-content xmlns:xlink="http://www.w3.org/1999/xlink" content-type="dwc:verbatimCoordinates" xlink:type="simple"><named-content content-type="geo-json" specific-use="{&#34;type&#34;:&#34;Point&#34;,&#34;coordinates&#34;:[120.927033,-1.585450]}" id="NCID0EZGBG" xlink:type="simple">01°35.127'S, 120°55.622'E</named-content></named-content>, 2000 m, 01-III-2020, sifted.</p></tp:treatment-sec><tp:treatment-sec sec-type="distribution" id="SECID0E5GBG"><title>Distribution.</title><p>C-Sulawesi Prov. (Mt Pompangeo). Elevation ca. 1900–2000 m.</p></tp:treatment-sec><tp:treatment-sec sec-type="biology" id="SECID0EDHBG"><title>Biology.</title><p>In leaf litter of montane forest.</p></tp:treatment-sec><tp:treatment-sec sec-type="etymology" id="SECID0EIHBG"><title>Etymology.</title><p>This epithet is a noun in apposition based on the fictional character of small bear-like creatures from Star Wars VI movie.</p></tp:treatment-sec><tp:treatment-sec sec-type="notes" id="SECID0ENHBG"><title>Notes.</title><p><italic><tp:taxon-name><tp:taxon-name-part taxon-name-part-type="genus" reg="Trigonopterus">Trigonopterus</tp:taxon-name-part><tp:taxon-name-part taxon-name-part-type="species" reg="ewok">ewok</tp:taxon-name-part></tp:taxon-name></italic> sp. nov. was coded as “<italic><tp:taxon-name><tp:taxon-name-part taxon-name-part-type="genus" reg="Trigonopterus">Trigonopterus</tp:taxon-name-part></tp:taxon-name></italic> sp. 1188” (<xref ref-type="bibr" rid="B7">Narakusumo et al. 2020</xref>). This species belongs to the <italic><tp:taxon-name><tp:taxon-name-part taxon-name-part-type="genus" reg="Trigonopterus">T.</tp:taxon-name-part><tp:taxon-name-part taxon-name-part-type="species" reg="impressicollis">impressicollis</tp:taxon-name-part></tp:taxon-name></italic>-group. It is closely related to <italic><tp:taxon-name><tp:taxon-name-part taxon-name-part-type="genus" reg="Trigonopterus">T.</tp:taxon-name-part><tp:taxon-name-part taxon-name-part-type="species" reg="impressicollis">impressicollis</tp:taxon-name-part></tp:taxon-name></italic> Riedel, which differs by the absence of longitudinal impressions on the pronotum, shorter setae on the apex of penis and 17.5–17.7% <italic>cox1</italic> p-distance.</p></tp:treatment-sec><ref-list><ref id="B7"><mixed-citation xmlns:xlink="http://www.w3.org/1999/xlink" xlink:type="simple"><person-group><name name-style="western"><surname>Narakusumo</surname><given-names>RP</given-names></name><name name-style="western"><surname>Riedel</surname><given-names>A</given-names></name><name name-style="western"><surname>Pons</surname><given-names>J</given-names></name></person-group> (<year>2020</year>) Mitochondrial genomes of twelve species of hyperdiverse <italic><tp:taxon-name><tp:taxon-name-part taxon-name-part-type="genus">Trigonopterus</tp:taxon-name-part></tp:taxon-name></italic> weevils. PeerJ 8: e10017. <ext-link xlink:type="simple" ext-link-type="doi" xlink:href="10.7717/peerj.10017">https://doi.org/10.7717/peerj.10017</ext-link></mixed-citation></ref></ref-list></tp:taxon-treatment>
