# Supplementary material for: Twenty-eight new species of Trigonopterus Fauvel (Coleoptera, Curculionidae) from Central Sulawesi
Source: Zookeys. 2021 Oct 22;1065:29–79. doi: 10.3897/zookeys.1065.71680 (PMC8556212; doi:10.3897/zookeys.1065.71680)
Supplement: XML Treatment for Trigonopterus gundala [file zookeys.1065.71680-treatment9.xml]

<!DOCTYPE tp:taxon-treatment
  PUBLIC "-//TaxonX//DTD Taxonomic Treatment Publishing DTD v0 20100105//EN" "tax-treatment-NSO.dtd">
<tp:taxon-treatment xmlns:tp="http://www.plazi.org/taxpub"><tp:treatment-meta><kwd-group><label>Taxon classification</label><kwd><named-content xmlns:xlink="http://www.w3.org/1999/xlink" content-type="kingdom">Animalia</named-content></kwd><kwd><named-content xmlns:xlink="http://www.w3.org/1999/xlink" content-type="order">Coleoptera</named-content></kwd><kwd><named-content xmlns:xlink="http://www.w3.org/1999/xlink" content-type="family">Curculionidae</named-content></kwd></kwd-group><mixed-citation publication-type="journal"><person-group><name><surname>Narakusumo</surname><given-names>Raden Pramesa</given-names></name><name><surname>Riedel</surname><given-names>Alexander</given-names></name></person-group><article-title>Twenty-eight new species of <italic><tp:taxon-name><tp:taxon-name-part taxon-name-part-type="genus" reg="Trigonopterus">Trigonopterus</tp:taxon-name-part></tp:taxon-name></italic> Fauvel (<tp:taxon-name><tp:taxon-name-part taxon-name-part-type="order">Coleoptera</tp:taxon-name-part></tp:taxon-name>, <tp:taxon-name><tp:taxon-name-part taxon-name-part-type="family">Curculionidae</tp:taxon-name-part></tp:taxon-name>) from Central Sulawesi</article-title><source>Zookeys</source><day>22</day><month>10</month><year>2021</year><volume>1065</volume><fpage>29</fpage><lpage>79</lpage><pub-id pub-id-type="doi">10.3897/zookeys.1065.71680</pub-id></mixed-citation></tp:treatment-meta><tp:nomenclature><label>8.</label><tp:taxon-name>
            <object-id xmlns:xlink="http://www.w3.org/1999/xlink" content-type="arpha" xlink:type="simple">8C034FFE-3206-5F6F-904B-1327D92CF6A4</object-id>
            <tp:taxon-name-part taxon-name-part-type="genus" reg="Trigonopterus">Trigonopterus</tp:taxon-name-part>
            <tp:taxon-name-part taxon-name-part-type="species" reg="gundala">gundala</tp:taxon-name-part>
            <object-id xmlns:xlink="http://www.w3.org/1999/xlink" content-type="zoobank" xlink:type="simple">http://zoobank.org/87D8C696-B01C-4E94-A1A8-28238FDC716F</object-id>
          </tp:taxon-name><tp:taxon-status xmlns:xlink="http://www.w3.org/1999/xlink" xlink:type="simple">sp. nov.</tp:taxon-status></tp:nomenclature><tp:treatment-sec sec-type="description" id="SECID0EJKBG"><title>Diagnostic description.</title><p><bold><italic>Holotype</italic>.</bold> Male (Fig. <xref ref-type="fig" rid="F8">8a</xref>). Length 2.75 mm. Color of antennae, elytra and legs ferruginous; head and thorax black. Body elongate subovate; in dorsal aspect and in profile with distinct constriction between pronotum and elytron. Rostrum dorsally with subglabrous median costa and pair of submedian ridges; intervening furrows with coarse punctures and subrecumbent setae; apical 1/3 subglabrous, with few punctures and with sparse suberect setae. Pronotum with disk reticulate-punctate; ridges between punctures subglabrous; laterally in basal 1/3 with sparser punctures. Elytra with striae deeply impressed; intervals costate, each with one row of greyish punctures containing minute seta; suture at middle weakly carinate. Femora edentate; with distinct anteroventral and posteroventral ridges simple; anterior surface densely coarsely punctate, each puncture with recumbent scale. Metafemur dorsally with row of confluent punctures, bordered by subglabrous line; subapically with stridulatory patch. Metatibia slender, with sparse suberect setae. Abdominal ventrites 1 and 2 flat with coarse punctures; ventrite 5, weakly concave towards apex, with dense small punctures. Penis (Fig. <xref ref-type="fig" rid="F8">8b</xref>) with sides of body subparallel; apex with median angulate extension and sparse long setae; apodemes 1.5× as long as body of penis; transfer apparatus spiniform, directed basad in repose; ductus <tp:taxon-name><tp:taxon-name-part taxon-name-part-type="genus" reg="Trigonopterus"/><tp:taxon-name-part taxon-name-part-type="species" reg="ejaculatorius">ejaculatorius</tp:taxon-name-part></tp:taxon-name> without bulbus. <bold><italic>Intraspecific variation</italic></bold>. Length 2.55–2.76 mm. Female rostrum slender, subglabrous. Female ventrite 1 and 2 flat with dense small punctures. Female ventrite 5 flat.</p><fig id="F8" position="float" orientation="portrait"><object-id xmlns:xlink="http://www.w3.org/1999/xlink" content-type="doi" xlink:type="simple">10.3897/zookeys.1065.71680.figure8</object-id><object-id xmlns:xlink="http://www.w3.org/1999/xlink" content-type="arpha" xlink:type="simple">73D28CF3-CF9A-57BD-9632-E4898BCC099C</object-id><label>Figure 8.</label><caption><p><italic><tp:taxon-name><tp:taxon-name-part taxon-name-part-type="genus" reg="Trigonopterus">Trigonopterus</tp:taxon-name-part><tp:taxon-name-part taxon-name-part-type="species" reg="gundala">gundala</tp:taxon-name-part></tp:taxon-name></italic> sp. nov., holotype <bold>a</bold> habitus <bold>b</bold> penis.</p></caption><graphic xmlns:xlink="http://www.w3.org/1999/xlink" xlink:href="zookeys-1065-029-g008.jpg" position="float" orientation="portrait" xlink:type="simple" id="oo_602282.jpg"><uri content-type="original_file" xlink:type="simple">https://binary.pensoft.net/fig/602282</uri></graphic></fig></tp:treatment-sec><tp:treatment-sec sec-type="material" id="SECID0EEMBG"><title>Material examined.</title><p><bold><italic>Holotype</italic></bold> (<named-content xmlns:xlink="http://www.w3.org/1999/xlink" content-type="dwc:institutional_code" xlink:type="simple">MZB</named-content>, Cole.173.061): MZB0079 (GenBank <ext-link xmlns:xlink="http://www.w3.org/1999/xlink" ext-link-type="gen" xlink:href="OK481938" xlink:type="simple">OK481938</ext-link>), Indonesia, C-Sulawesi, Toli-Toli, Gn. Dako, <named-content xmlns:xlink="http://www.w3.org/1999/xlink" content-type="dwc:verbatimCoordinates" xlink:type="simple"><named-content content-type="geo-json" specific-use="{&#34;type&#34;:&#34;Point&#34;,&#34;coordinates&#34;:[120.925400,1.056483]}" id="NCID0E3MBG" xlink:type="simple">01°03.389'N, 120°55.524'E</named-content></named-content> to <named-content xmlns:xlink="http://www.w3.org/1999/xlink" content-type="dwc:verbatimCoordinates" xlink:type="simple"><named-content content-type="geo-json" specific-use="{&#34;type&#34;:&#34;Point&#34;,&#34;coordinates&#34;:[120.933867,1.059450]}" id="NCID0EENBG" xlink:type="simple">01°03.567'N, 120°56.032'E</named-content></named-content>, 1900–2200 m, 10-VII-2018, beaten. <bold><italic>Paratypes</italic></bold> (<named-content xmlns:xlink="http://www.w3.org/1999/xlink" content-type="dwc:institutional_code" xlink:type="simple">MZB</named-content>, <named-content xmlns:xlink="http://www.w3.org/1999/xlink" content-type="dwc:institutional_code" xlink:type="simple">SMNK</named-content>): Indonesia, C-Sulawesi, Toli-Toli, Gn. Dako: 2 exx, MZB0080 (GenBank <ext-link xmlns:xlink="http://www.w3.org/1999/xlink" ext-link-type="gen" xlink:href="OK481937" xlink:type="simple">OK481937</ext-link>), MZB0190 (GenBank <ext-link xmlns:xlink="http://www.w3.org/1999/xlink" ext-link-type="gen" xlink:href="OK481860" xlink:type="simple">OK481860</ext-link>), same data as holotype; 4 exx, MZB0082 (GenBank <ext-link xmlns:xlink="http://www.w3.org/1999/xlink" ext-link-type="gen" xlink:href="OK481935" xlink:type="simple">OK481935</ext-link>), MZB0186 (GenBank <ext-link xmlns:xlink="http://www.w3.org/1999/xlink" ext-link-type="gen" xlink:href="OK481864" xlink:type="simple">OK481864</ext-link>), MZB0187 (GenBank <ext-link xmlns:xlink="http://www.w3.org/1999/xlink" ext-link-type="gen" xlink:href="OK481863" xlink:type="simple">OK481863</ext-link>), MZB0188 (GenBank <ext-link xmlns:xlink="http://www.w3.org/1999/xlink" ext-link-type="gen" xlink:href="OK481862" xlink:type="simple">OK481862</ext-link>), <named-content xmlns:xlink="http://www.w3.org/1999/xlink" content-type="dwc:verbatimCoordinates" xlink:type="simple"><named-content content-type="geo-json" specific-use="{&#34;type&#34;:&#34;Point&#34;,&#34;coordinates&#34;:[120.921200,1.052900]}" id="NCID0EXOBG" xlink:type="simple">01°03.174N, 120°55.272'E</named-content></named-content> to <named-content xmlns:xlink="http://www.w3.org/1999/xlink" content-type="dwc:verbatimCoordinates" xlink:type="simple"><named-content content-type="geo-json" specific-use="{&#34;type&#34;:&#34;Point&#34;,&#34;coordinates&#34;:[120.925400,1.056483]}" id="NCID0E6OBG" xlink:type="simple">01°03.389N, 120°55.524'E</named-content></named-content>, 1800–1900 m, 10-VII-2018, beaten.</p></tp:treatment-sec><tp:treatment-sec sec-type="distribution" id="SECID0EEPBG"><title>Distribution.</title><p>C-Sulawesi Prov. (Mt Dako). Elevation ca. 1900–2200 m.</p></tp:treatment-sec><tp:treatment-sec sec-type="biology" id="SECID0EJPBG"><title>Biology.</title><p>On foliage in montane forest.</p></tp:treatment-sec><tp:treatment-sec sec-type="etymology" id="SECID0EOPBG"><title>Etymology.</title><p>This epithet is a noun in apposition based on the fictional character of Indonesian comic superhero “Gundala, Son of Thunder”. The black and ferruginous colors of this species resemble Gundala’s movie costume.</p></tp:treatment-sec><tp:treatment-sec sec-type="notes" id="SECID0ETPBG"><title>Notes.</title><p><italic><tp:taxon-name><tp:taxon-name-part taxon-name-part-type="genus" reg="Trigonopterus">Trigonopterus</tp:taxon-name-part><tp:taxon-name-part taxon-name-part-type="species" reg="gundala">gundala</tp:taxon-name-part></tp:taxon-name></italic> sp. nov. was coded as “<italic><tp:taxon-name><tp:taxon-name-part taxon-name-part-type="genus" reg="Trigonopterus">Trigonopterus</tp:taxon-name-part></tp:taxon-name></italic> sp. 1194”. It belongs to the <italic><tp:taxon-name><tp:taxon-name-part taxon-name-part-type="genus" reg="Trigonopterus">T.</tp:taxon-name-part><tp:taxon-name-part taxon-name-part-type="species" reg="satyrus">satyrus</tp:taxon-name-part></tp:taxon-name></italic>-group and is closely related to <italic><tp:taxon-name><tp:taxon-name-part taxon-name-part-type="genus" reg="Trigonopterus">T.</tp:taxon-name-part><tp:taxon-name-part taxon-name-part-type="species" reg="mons">mons</tp:taxon-name-part></tp:taxon-name></italic> sp. nov., but differs by the deeply striate elytra and a 8.2–8.7% <italic>cox1</italic> p-distance.</p></tp:treatment-sec></tp:taxon-treatment>
