# Supplementary material for: Twenty-eight new species of Trigonopterus Fauvel (Coleoptera, Curculionidae) from Central Sulawesi
Source: Zookeys. 2021 Oct 22;1065:29–79. doi: 10.3897/zookeys.1065.71680 (PMC8556212; doi:10.3897/zookeys.1065.71680)
Supplement: XML Treatment for Trigonopterus hoppla [file zookeys.1065.71680-treatment10.xml]

<!DOCTYPE tp:taxon-treatment
  PUBLIC "-//TaxonX//DTD Taxonomic Treatment Publishing DTD v0 20100105//EN" "tax-treatment-NSO.dtd">
<tp:taxon-treatment xmlns:tp="http://www.plazi.org/taxpub"><tp:treatment-meta><kwd-group><label>Taxon classification</label><kwd><named-content xmlns:xlink="http://www.w3.org/1999/xlink" content-type="kingdom">Animalia</named-content></kwd><kwd><named-content xmlns:xlink="http://www.w3.org/1999/xlink" content-type="order">Coleoptera</named-content></kwd><kwd><named-content xmlns:xlink="http://www.w3.org/1999/xlink" content-type="family">Curculionidae</named-content></kwd></kwd-group><mixed-citation publication-type="journal"><person-group><name><surname>Narakusumo</surname><given-names>Raden Pramesa</given-names></name><name><surname>Riedel</surname><given-names>Alexander</given-names></name></person-group><article-title>Twenty-eight new species of <italic><tp:taxon-name><tp:taxon-name-part taxon-name-part-type="genus" reg="Trigonopterus">Trigonopterus</tp:taxon-name-part></tp:taxon-name></italic> Fauvel (<tp:taxon-name><tp:taxon-name-part taxon-name-part-type="order">Coleoptera</tp:taxon-name-part></tp:taxon-name>, <tp:taxon-name><tp:taxon-name-part taxon-name-part-type="family">Curculionidae</tp:taxon-name-part></tp:taxon-name>) from Central Sulawesi</article-title><source>Zookeys</source><day>22</day><month>10</month><year>2021</year><volume>1065</volume><fpage>29</fpage><lpage>79</lpage><pub-id pub-id-type="doi">10.3897/zookeys.1065.71680</pub-id></mixed-citation></tp:treatment-meta><tp:nomenclature><label>9.</label><tp:taxon-name>
            <object-id xmlns:xlink="http://www.w3.org/1999/xlink" content-type="arpha" xlink:type="simple">57CC1922-600D-5A9E-9DFA-B534D52D06A6</object-id>
            <tp:taxon-name-part taxon-name-part-type="genus" reg="Trigonopterus">Trigonopterus</tp:taxon-name-part>
            <tp:taxon-name-part taxon-name-part-type="species" reg="hoppla">hoppla</tp:taxon-name-part>
            <object-id xmlns:xlink="http://www.w3.org/1999/xlink" content-type="zoobank" xlink:type="simple">http://zoobank.org/80388645-F13D-4FFC-9AB2-DC34EC40DFFB</object-id>
          </tp:taxon-name><tp:taxon-status xmlns:xlink="http://www.w3.org/1999/xlink" xlink:type="simple">sp. nov.</tp:taxon-status></tp:nomenclature><tp:treatment-sec sec-type="description" id="SECID0ELSBG"><title>Diagnostic description.</title><p><bold><italic>Holotype</italic>. Male</bold> (Fig. <xref ref-type="fig" rid="F9">9a</xref>). Length 2.75 mm. Color of antennae and legs ferruginous; elytra dark ferruginous, almost black; remainder black. Body subovate; in dorsal aspect and in profile with weak constriction between pronotum and elytron. Rostrum dorsally with median costa and pair of submedian ridges; intervening furrows with rows of coarse punctures, each puncture containing one subrecumbent seta; epistome indistinct. Pronotum with disk densely punctate-reticulate with coarse punctures. Elytra with striae deeply impressed; intervals costate, each with one row of punctures. Profemur with anteroventral ridge simple. Meso- and metafemur with anteroventral ridge crenate; anterior surface of femora coarsely punctate, each puncture with narrow recumbent scale. Metafemur with dorsoposterior edge indistinct; subapically with stridulatory patch. Metatibia ventrally with few long, stiff setae. Meso- and metaventrite with sparse plumose scales. Abdominal ventrites 1–2 concave, markedly microreticulate, with coarse punctures and sparse plumose scales; ventrite 5 flat, with shallow impression, densely punctate, microreticulate. Penis (Fig. <xref ref-type="fig" rid="F9">9b</xref>) with sides of body converging to pointed apex; ostium with complex sclerites; apodemes 2.4× as long as body of penis; transfer apparatus spiniform, without supporting sclerites; ductus <tp:taxon-name><tp:taxon-name-part taxon-name-part-type="genus" reg="Trigonopterus"/><tp:taxon-name-part taxon-name-part-type="species" reg="ejaculatorius">ejaculatorius</tp:taxon-name-part></tp:taxon-name> with indistinct bulbus. <bold><italic>Intraspecific variation</italic></bold>. Length 2.69–2.75 mm. Sculpture of paratype much less distinct; moderately to sparsely punctate, elytral striae weakly impressed.</p><fig id="F9" position="float" orientation="portrait"><object-id xmlns:xlink="http://www.w3.org/1999/xlink" content-type="doi" xlink:type="simple">10.3897/zookeys.1065.71680.figure9</object-id><object-id xmlns:xlink="http://www.w3.org/1999/xlink" content-type="arpha" xlink:type="simple">33325D48-7362-569B-84DE-A42FB7C7B523</object-id><label>Figure 9.</label><caption><p><italic><tp:taxon-name><tp:taxon-name-part taxon-name-part-type="genus" reg="Trigonopterus">Trigonopterus</tp:taxon-name-part><tp:taxon-name-part taxon-name-part-type="species" reg="hoppla">hoppla</tp:taxon-name-part></tp:taxon-name></italic> sp. nov., holotype <bold>a</bold> habitus <bold>b</bold> penis.</p></caption><graphic xmlns:xlink="http://www.w3.org/1999/xlink" xlink:href="zookeys-1065-029-g009.jpg" position="float" orientation="portrait" xlink:type="simple" id="oo_602283.jpg"><uri content-type="original_file" xlink:type="simple">https://binary.pensoft.net/fig/602283</uri></graphic></fig></tp:treatment-sec><tp:treatment-sec sec-type="material" id="SECID0EGUBG"><title>Material examined.</title><p><bold><italic>Holotype</italic></bold> (<named-content xmlns:xlink="http://www.w3.org/1999/xlink" content-type="dwc:institutional_code" xlink:type="simple">MZB</named-content>, Cole.173.062): MZB0201 (GenBank <ext-link xmlns:xlink="http://www.w3.org/1999/xlink" ext-link-type="gen" xlink:href="OK481850" xlink:type="simple">OK481850</ext-link>), Indonesia, C-Sulawesi, Toli-Toli, Gn. Dako, <named-content xmlns:xlink="http://www.w3.org/1999/xlink" content-type="dwc:verbatimCoordinates" xlink:type="simple"><named-content content-type="geo-json" specific-use="{&#34;type&#34;:&#34;Point&#34;,&#34;coordinates&#34;:[120.916817,1.049617]}" id="NCID0E5UBG" xlink:type="simple">01°02.977'N, 120°55.009'E</named-content></named-content> to <named-content xmlns:xlink="http://www.w3.org/1999/xlink" content-type="dwc:verbatimCoordinates" xlink:type="simple"><named-content content-type="geo-json" specific-use="{&#34;type&#34;:&#34;Point&#34;,&#34;coordinates&#34;:[120.921617,1.053500]}" id="NCID0EGVBG" xlink:type="simple">01°03.210'N, 120°55.297'E</named-content></named-content>, 1700–1800 m, 08–10-VII-2018, beaten. <bold><italic>Paratype</italic></bold> (<named-content xmlns:xlink="http://www.w3.org/1999/xlink" content-type="dwc:institutional_code" xlink:type="simple">SMNK</named-content>): Indonesia, C-Sulawesi, Toli-Toli, Gn. Dako: 1 ex, MZB0277 (GenBank <ext-link xmlns:xlink="http://www.w3.org/1999/xlink" ext-link-type="gen" xlink:href="OK481779" xlink:type="simple">OK481779</ext-link>), <named-content xmlns:xlink="http://www.w3.org/1999/xlink" content-type="dwc:verbatimCoordinates" xlink:type="simple"><named-content content-type="geo-json" specific-use="{&#34;type&#34;:&#34;Point&#34;,&#34;coordinates&#34;:[120.902100,1.056867]}" id="NCID0E2VBG" xlink:type="simple">01°03.412'N, 120°54.126'E</named-content></named-content> to <named-content xmlns:xlink="http://www.w3.org/1999/xlink" content-type="dwc:verbatimCoordinates" xlink:type="simple"><named-content content-type="geo-json" specific-use="{&#34;type&#34;:&#34;Point&#34;,&#34;coordinates&#34;:[120.905467,1.054017]}" id="NCID0EDWBG" xlink:type="simple">01°03.241'N, 120°54.328'E</named-content></named-content>, 1200–1300 m, 07-VII-2018.</p></tp:treatment-sec><tp:treatment-sec sec-type="distribution" id="SECID0EIWBG"><title>Distribution.</title><p>C-Sulawesi Prov. (Mt Dako). Elevation 1300–1700 m.</p></tp:treatment-sec><tp:treatment-sec sec-type="biology" id="SECID0ENWBG"><title>Biology.</title><p>On foliage in montane forest.</p></tp:treatment-sec><tp:treatment-sec sec-type="etymology" id="SECID0ESWBG"><title>Etymology.</title><p>This epithet is based on the German word “Hoppla”, an exclamation of surprise, comparable to the English “whoops”. It is to be treated as a noun in apposition.</p></tp:treatment-sec><tp:treatment-sec sec-type="notes" id="SECID0EXWBG"><title>Notes.</title><p><italic><tp:taxon-name><tp:taxon-name-part taxon-name-part-type="genus" reg="Trigonopterus">Trigonopterus</tp:taxon-name-part><tp:taxon-name-part taxon-name-part-type="species" reg="hoppla">hoppla</tp:taxon-name-part></tp:taxon-name></italic> sp. nov. was coded as “<italic><tp:taxon-name><tp:taxon-name-part taxon-name-part-type="genus" reg="Trigonopterus">Trigonopterus</tp:taxon-name-part></tp:taxon-name></italic> sp. 1232”. This species belongs to the <italic><tp:taxon-name><tp:taxon-name-part taxon-name-part-type="genus" reg="Trigonopterus">T.</tp:taxon-name-part><tp:taxon-name-part taxon-name-part-type="species" reg="tatorensis">tatorensis</tp:taxon-name-part></tp:taxon-name></italic>-group. It is closely related to <italic><tp:taxon-name><tp:taxon-name-part taxon-name-part-type="genus" reg="Trigonopterus">T.</tp:taxon-name-part><tp:taxon-name-part taxon-name-part-type="species" reg="daun">daun</tp:taxon-name-part></tp:taxon-name></italic> sp. nov., from which it can be distinguished by the pointed apex of the penis and a <italic>cox1</italic> p-distance of 7.8%. The marked difference in sculpture between holotype and the single paratype is remarkable, and would usually indicate a separate species. However, genital morphology and <italic>cox1</italic> sequence of both specimens are almost identical, so either the coarse sculpture of the holotype, or the smooth sculpture of the paratype may be an aberration. Additional specimens are needed to clarify this matter.</p></tp:treatment-sec></tp:taxon-treatment>
