# Supplementary material for: Twenty-eight new species of Trigonopterus Fauvel (Coleoptera, Curculionidae) from Central Sulawesi
Source: Zookeys. 2021 Oct 22;1065:29–79. doi: 10.3897/zookeys.1065.71680 (PMC8556212; doi:10.3897/zookeys.1065.71680)
Supplement: XML Treatment for Trigonopterus kakimerah [file zookeys.1065.71680-treatment11.xml]

<!DOCTYPE tp:taxon-treatment
  PUBLIC "-//TaxonX//DTD Taxonomic Treatment Publishing DTD v0 20100105//EN" "tax-treatment-NSO.dtd">
<tp:taxon-treatment xmlns:tp="http://www.plazi.org/taxpub"><tp:treatment-meta><kwd-group><label>Taxon classification</label><kwd><named-content xmlns:xlink="http://www.w3.org/1999/xlink" content-type="kingdom">Animalia</named-content></kwd><kwd><named-content xmlns:xlink="http://www.w3.org/1999/xlink" content-type="order">Coleoptera</named-content></kwd><kwd><named-content xmlns:xlink="http://www.w3.org/1999/xlink" content-type="family">Curculionidae</named-content></kwd></kwd-group><mixed-citation publication-type="journal"><person-group><name><surname>Narakusumo</surname><given-names>Raden Pramesa</given-names></name><name><surname>Riedel</surname><given-names>Alexander</given-names></name></person-group><article-title>Twenty-eight new species of <italic><tp:taxon-name><tp:taxon-name-part taxon-name-part-type="genus" reg="Trigonopterus">Trigonopterus</tp:taxon-name-part></tp:taxon-name></italic> Fauvel (<tp:taxon-name><tp:taxon-name-part taxon-name-part-type="order">Coleoptera</tp:taxon-name-part></tp:taxon-name>, <tp:taxon-name><tp:taxon-name-part taxon-name-part-type="family">Curculionidae</tp:taxon-name-part></tp:taxon-name>) from Central Sulawesi</article-title><source>Zookeys</source><day>22</day><month>10</month><year>2021</year><volume>1065</volume><fpage>29</fpage><lpage>79</lpage><pub-id pub-id-type="doi">10.3897/zookeys.1065.71680</pub-id></mixed-citation></tp:treatment-meta><tp:nomenclature><label>10.</label><tp:taxon-name>
            <object-id xmlns:xlink="http://www.w3.org/1999/xlink" content-type="arpha" xlink:type="simple">716CB4EC-0232-5648-8E08-3911426282BA</object-id>
            <tp:taxon-name-part taxon-name-part-type="genus" reg="Trigonopterus">Trigonopterus</tp:taxon-name-part>
            <tp:taxon-name-part taxon-name-part-type="species" reg="kakimerah">kakimerah</tp:taxon-name-part>
            <object-id xmlns:xlink="http://www.w3.org/1999/xlink" content-type="zoobank" xlink:type="simple">http://zoobank.org/4DA046DE-E058-4E96-BF43-DCD6FF75047E</object-id>
          </tp:taxon-name><tp:taxon-status xmlns:xlink="http://www.w3.org/1999/xlink" xlink:type="simple">sp. nov.</tp:taxon-status></tp:nomenclature><tp:treatment-sec sec-type="description" id="SECID0ERZBG"><title>Diagnostic description.</title><p><bold><italic>Holotype</italic>. Male</bold> (Fig. <xref ref-type="fig" rid="F10">10a</xref>). Length 2.30 mm. Color of antennae and legs ferruginous, remainder black. Body subovate; in dorsal aspect with weak constriction between pronotum and elytron; in profile dorsally convex. Rostrum punctate-rugose, in basal half with median and pair of submedian ridges, in apical half punctate. Pronotum with disk densely punctate, interspace subglabrous; median line impunctate. Elytra irregularly punctate with small punctures; interspaces subglabrous; along basal margin with denser punctures; stria 8 along humerus with five coarse punctures externally bordered by weak costa. Femora with anteroventral ridge crenulate, in metafemur shortened, forming blunt tooth. Metafemur dorsally with sparse slender scales; without distinct dorsoposterior edge; subapically with stridulatory patch. Abdominal ventrites 1–2 concave, subglabrous, sparsely punctate, microreticulate; ventrite 5 with shallow median impression, coarsely punctate, microreticulate. Penis (Fig. <xref ref-type="fig" rid="F10">10b</xref>) with sides of body subparallel to rounded apex; apodemes 2.0× as long as body of penis; endophallus with pair of elongate sclerites; transfer apparatus flagelliform, ca. 1.2× as long as body of penis, coiled up in apical portion of endophallus; ductus <tp:taxon-name><tp:taxon-name-part taxon-name-part-type="genus" reg="Trigonopterus"/><tp:taxon-name-part taxon-name-part-type="species" reg="ejaculatorius">ejaculatorius</tp:taxon-name-part></tp:taxon-name> without bulbus. <bold><italic>Intraspecific variation</italic>.</bold> Length 2.28–2.35 mm. Female rostrum slender, dorsally subglabrous, with submedian row of punctures. Female ventrite 5 without median impression.</p><fig id="F10" position="float" orientation="portrait"><object-id xmlns:xlink="http://www.w3.org/1999/xlink" content-type="doi" xlink:type="simple">10.3897/zookeys.1065.71680.figure10</object-id><object-id xmlns:xlink="http://www.w3.org/1999/xlink" content-type="arpha" xlink:type="simple">C671E58F-B281-5476-A7CE-A3DB3DD79D50</object-id><label>Figure 10.</label><caption><p><italic><tp:taxon-name><tp:taxon-name-part taxon-name-part-type="genus" reg="Trigonopterus">Trigonopterus</tp:taxon-name-part><tp:taxon-name-part taxon-name-part-type="species" reg="kakimerah">kakimerah</tp:taxon-name-part></tp:taxon-name></italic> sp. nov., holotype <bold>a</bold> habitus <bold>b</bold> penis.</p></caption><graphic xmlns:xlink="http://www.w3.org/1999/xlink" xlink:href="zookeys-1065-029-g010.jpg" position="float" orientation="portrait" xlink:type="simple" id="oo_602284.jpg"><uri content-type="original_file" xlink:type="simple">https://binary.pensoft.net/fig/602284</uri></graphic></fig></tp:treatment-sec><tp:treatment-sec sec-type="material" id="SECID0EN2BG"><title>Material examined.</title><p><bold><italic>Holotype</italic></bold> (<named-content xmlns:xlink="http://www.w3.org/1999/xlink" content-type="dwc:institutional_code" xlink:type="simple">MZB</named-content>, Cole.173.063): MZB0207 (GenBank <ext-link xmlns:xlink="http://www.w3.org/1999/xlink" ext-link-type="gen" xlink:href="OK481846" xlink:type="simple">OK481846</ext-link>), Indonesia, C-Sulawesi, Tojo Una-Una, Matako, Gn. Pompangeo, <named-content xmlns:xlink="http://www.w3.org/1999/xlink" content-type="dwc:verbatimCoordinates" xlink:type="simple"><named-content content-type="geo-json" specific-use="{&#34;type&#34;:&#34;Point&#34;,&#34;coordinates&#34;:[120.923950,-1.593383]}" id="NCID0EF3BG" xlink:type="simple">01°35.603'S, 120°55.437'E</named-content></named-content> to <named-content xmlns:xlink="http://www.w3.org/1999/xlink" content-type="dwc:verbatimCoordinates" xlink:type="simple"><named-content content-type="geo-json" specific-use="{&#34;type&#34;:&#34;Point&#34;,&#34;coordinates&#34;:[120.925783,-1.590100]}" id="NCID0EN3BG" xlink:type="simple">01°35.406'S, 120°55.547'E</named-content></named-content>, 1800 m, 29-II-2020, beaten. <bold><italic>Paratype</italic></bold> (<named-content xmlns:xlink="http://www.w3.org/1999/xlink" content-type="dwc:institutional_code" xlink:type="simple">MZB</named-content>, <named-content xmlns:xlink="http://www.w3.org/1999/xlink" content-type="dwc:institutional_code" xlink:type="simple">SMNK</named-content>): Indonesia, C-Sulawesi, Tojo Una-Una, Matako, Gn. Pompangeo: 1 ex, MZB0208 (GenBank <ext-link xmlns:xlink="http://www.w3.org/1999/xlink" ext-link-type="gen" xlink:href="OK481845" xlink:type="simple">OK481845</ext-link>), <named-content xmlns:xlink="http://www.w3.org/1999/xlink" content-type="dwc:verbatimCoordinates" xlink:type="simple"><named-content content-type="geo-json" specific-use="{&#34;type&#34;:&#34;Point&#34;,&#34;coordinates&#34;:[120.926467,-1.587733]}" id="NCID0EH4BG" xlink:type="simple">01°35.264'S, 120°55.588'E</named-content></named-content> to <named-content xmlns:xlink="http://www.w3.org/1999/xlink" content-type="dwc:verbatimCoordinates" xlink:type="simple"><named-content content-type="geo-json" specific-use="{&#34;type&#34;:&#34;Point&#34;,&#34;coordinates&#34;:[120.926650,-1.588983]}" id="NCID0EP4BG" xlink:type="simple">01°35.339'S, 120°55.599'E</named-content></named-content>, 1900 m, 29-II-2020, beaten; 2 exx, MZB0209 (GenBank <ext-link xmlns:xlink="http://www.w3.org/1999/xlink" ext-link-type="gen" xlink:href="OK481844" xlink:type="simple">OK481844</ext-link>), MZB0210 (GenBank <ext-link xmlns:xlink="http://www.w3.org/1999/xlink" ext-link-type="gen" xlink:href="OK481843" xlink:type="simple">OK481843</ext-link>), <named-content xmlns:xlink="http://www.w3.org/1999/xlink" content-type="dwc:verbatimCoordinates" xlink:type="simple"><named-content content-type="geo-json" specific-use="{&#34;type&#34;:&#34;Point&#34;,&#34;coordinates&#34;:[120.926467,-1.587733]}" id="NCID0EB5BG" xlink:type="simple">01°35.264'S, 120°55.588'E</named-content></named-content> to <named-content xmlns:xlink="http://www.w3.org/1999/xlink" content-type="dwc:verbatimCoordinates" xlink:type="simple"><named-content content-type="geo-json" specific-use="{&#34;type&#34;:&#34;Point&#34;,&#34;coordinates&#34;:[120.926650,-1.588983]}" id="NCID0EJ5BG" xlink:type="simple">01°35.339'S, 120°55.599'E</named-content></named-content>, 1900 m, 26–27-II-2020, beaten; 1 ex, MZB0154 (GenBank <ext-link xmlns:xlink="http://www.w3.org/1999/xlink" ext-link-type="gen" xlink:href="OK481884" xlink:type="simple">OK481884</ext-link>), <named-content xmlns:xlink="http://www.w3.org/1999/xlink" content-type="dwc:verbatimCoordinates" xlink:type="simple"><named-content content-type="geo-json" specific-use="{&#34;type&#34;:&#34;Point&#34;,&#34;coordinates&#34;:[120.927633,-1.586617]}" id="NCID0EW5BG" xlink:type="simple">01°35.197'S, 120°55.658'E</named-content></named-content> to <named-content xmlns:xlink="http://www.w3.org/1999/xlink" content-type="dwc:verbatimCoordinates" xlink:type="simple"><named-content content-type="geo-json" specific-use="{&#34;type&#34;:&#34;Point&#34;,&#34;coordinates&#34;:[120.925117,-1.585900]}" id="NCID0E55BG" xlink:type="simple">01°35.154'S, 120°55.507'E</named-content></named-content>, 1900 m, 28-II-2020.</p></tp:treatment-sec><tp:treatment-sec sec-type="distribution" id="SECID0ED6BG"><title>Distribution.</title><p>C-Sulawesi Prov. (Mt Pompangeo). Elevation 1800–1900 m.</p></tp:treatment-sec><tp:treatment-sec sec-type="biology" id="SECID0EI6BG"><title>Biology.</title><p>On foliage in montane forest.</p></tp:treatment-sec><tp:treatment-sec sec-type="etymology" id="SECID0EN6BG"><title>Etymology.</title><p>This epithet is the Indonesian term for “red legs”. It is a noun in apposition.</p></tp:treatment-sec><tp:treatment-sec sec-type="notes" id="SECID0ES6BG"><title>Notes.</title><p><italic><tp:taxon-name><tp:taxon-name-part taxon-name-part-type="genus" reg="Trigonopterus">Trigonopterus</tp:taxon-name-part><tp:taxon-name-part taxon-name-part-type="species" reg="kakimerah">kakimerah</tp:taxon-name-part></tp:taxon-name></italic> sp. nov. was coded as “<italic><tp:taxon-name><tp:taxon-name-part taxon-name-part-type="genus" reg="Trigonopterus">Trigonopterus</tp:taxon-name-part></tp:taxon-name></italic> sp. 1202”. This species may belong to the <italic><tp:taxon-name><tp:taxon-name-part taxon-name-part-type="genus" reg="Trigonopterus">T.</tp:taxon-name-part><tp:taxon-name-part taxon-name-part-type="species" reg="fulvicornis">fulvicornis</tp:taxon-name-part></tp:taxon-name></italic>-group. The <italic>cox1</italic> p-distance to other known species is above 14%.</p></tp:treatment-sec></tp:taxon-treatment>
