# Supplementary material for: Twenty-eight new species of Trigonopterus Fauvel (Coleoptera, Curculionidae) from Central Sulawesi
Source: Zookeys. 2021 Oct 22;1065:29–79. doi: 10.3897/zookeys.1065.71680 (PMC8556212; doi:10.3897/zookeys.1065.71680)
Supplement: XML Treatment for Trigonopterus katopasensis [file zookeys.1065.71680-treatment12.xml]

<!DOCTYPE tp:taxon-treatment
  PUBLIC "-//TaxonX//DTD Taxonomic Treatment Publishing DTD v0 20100105//EN" "tax-treatment-NSO.dtd">
<tp:taxon-treatment xmlns:tp="http://www.plazi.org/taxpub"><tp:treatment-meta><kwd-group><label>Taxon classification</label><kwd><named-content xmlns:xlink="http://www.w3.org/1999/xlink" content-type="kingdom">Animalia</named-content></kwd><kwd><named-content xmlns:xlink="http://www.w3.org/1999/xlink" content-type="order">Coleoptera</named-content></kwd><kwd><named-content xmlns:xlink="http://www.w3.org/1999/xlink" content-type="family">Curculionidae</named-content></kwd></kwd-group><mixed-citation publication-type="journal"><person-group><name><surname>Narakusumo</surname><given-names>Raden Pramesa</given-names></name><name><surname>Riedel</surname><given-names>Alexander</given-names></name></person-group><article-title>Twenty-eight new species of <italic><tp:taxon-name><tp:taxon-name-part taxon-name-part-type="genus" reg="Trigonopterus">Trigonopterus</tp:taxon-name-part></tp:taxon-name></italic> Fauvel (<tp:taxon-name><tp:taxon-name-part taxon-name-part-type="order">Coleoptera</tp:taxon-name-part></tp:taxon-name>, <tp:taxon-name><tp:taxon-name-part taxon-name-part-type="family">Curculionidae</tp:taxon-name-part></tp:taxon-name>) from Central Sulawesi</article-title><source>Zookeys</source><day>22</day><month>10</month><year>2021</year><volume>1065</volume><fpage>29</fpage><lpage>79</lpage><pub-id pub-id-type="doi">10.3897/zookeys.1065.71680</pub-id></mixed-citation></tp:treatment-meta><tp:nomenclature><label>11.</label><tp:taxon-name>
            <object-id xmlns:xlink="http://www.w3.org/1999/xlink" content-type="arpha" xlink:type="simple">03341C24-BC4B-5CD2-B2C8-AF8D02F482E5</object-id>
            <tp:taxon-name-part taxon-name-part-type="genus" reg="Trigonopterus">Trigonopterus</tp:taxon-name-part>
            <tp:taxon-name-part taxon-name-part-type="species" reg="katopasensis">katopasensis</tp:taxon-name-part>
            <object-id xmlns:xlink="http://www.w3.org/1999/xlink" content-type="zoobank" xlink:type="simple">http://zoobank.org/EFE5C4A8-8D53-4302-A54C-9E57C4165620</object-id>
          </tp:taxon-name><tp:taxon-status xmlns:xlink="http://www.w3.org/1999/xlink" xlink:type="simple">sp. nov.</tp:taxon-status></tp:nomenclature><tp:treatment-sec sec-type="description" id="SECID0EACAI"><title>Diagnostic description.</title><p><bold><italic>Holotype</italic>. Male</bold> (Fig. <xref ref-type="fig" rid="F11">11a</xref>). Length 2.35 mm. Color of antennae and apical tarsomeres ferruginous; remainder black. Body subovate; in dorsal aspect with weak constriction between pronotum and elytron; in profile dorsally convex. Rostrum dorsally with median and pair of submedian carinae; intervening furrows with sparse rows of subrecumbent setae; epistome indistinct, subglabrous, subapically with sparse suberect setae. Pronotum with disk sparsely punctate with small punctures; interspaces subglabrous. Elytra sparsely punctate with irregular, minute punctures; interspaces subglabrous; striae indistinct; along basal margin with slightly denser row. Femora with anteroventral ridge crenulate; anterior surface microreticulate, dorsally and especially subapically coarsely punctate. Metafemur with dorsoposterior edge indistinct; subapically with stridulatory patch. Metatibia in apical half ventrally with sparse row of long, stiff setae; dorsal contour in apical third weakly emarginate. Abdominal ventrites 1–2 concave, subglabrous; ventrite 5 microreticulate, with subquadrate pit, bordered by subparallel lateral ridges. Penis (Fig. <xref ref-type="fig" rid="F11">11b</xref>) with sides of body subparallel; apex symmetrical, with angulate extension; with few setae; apodemes 2.2× as long as body of penis; transfer apparatus complex; ductus <tp:taxon-name><tp:taxon-name-part taxon-name-part-type="genus" reg="Trigonopterus"/><tp:taxon-name-part taxon-name-part-type="species" reg="ejaculatorius">ejaculatorius</tp:taxon-name-part></tp:taxon-name> with indistinct bulbus. <bold><italic>Intraspecific variation</italic>.</bold> Length 1.98–2.68 mm. Female rostrum subglabrous, with distinct furrows, costae indistinct. Female abdominal ventrites 1–2 less concave; ventrite 5 flat.</p><fig id="F11" position="float" orientation="portrait"><object-id xmlns:xlink="http://www.w3.org/1999/xlink" content-type="doi" xlink:type="simple">10.3897/zookeys.1065.71680.figure11</object-id><object-id xmlns:xlink="http://www.w3.org/1999/xlink" content-type="arpha" xlink:type="simple">61ADF598-80C9-5542-857E-644147DCDEF1</object-id><label>Figure 11.</label><caption><p><italic><tp:taxon-name><tp:taxon-name-part taxon-name-part-type="genus" reg="Trigonopterus">Trigonopterus</tp:taxon-name-part><tp:taxon-name-part taxon-name-part-type="species" reg="katopasaensis">katopasaensis</tp:taxon-name-part></tp:taxon-name></italic> sp. nov., holotype <bold>a</bold> habitus <bold>b</bold> penis.</p></caption><graphic xmlns:xlink="http://www.w3.org/1999/xlink" xlink:href="zookeys-1065-029-g011.jpg" position="float" orientation="portrait" xlink:type="simple" id="oo_602285.jpg"><uri content-type="original_file" xlink:type="simple">https://binary.pensoft.net/fig/602285</uri></graphic></fig></tp:treatment-sec><tp:treatment-sec sec-type="material" id="SECID0E3DAI"><title>Material examined.</title><p><bold><italic>Holotype</italic></bold> (<named-content xmlns:xlink="http://www.w3.org/1999/xlink" content-type="dwc:institutional_code" xlink:type="simple">MZB</named-content>, Cole.173.064): MZB0108 (GenBank <ext-link xmlns:xlink="http://www.w3.org/1999/xlink" ext-link-type="gen" xlink:href="OK481912" xlink:type="simple">OK481912</ext-link>) Indonesia, C-Sulawesi, Tojo Una-Una, Ulubongka, Mire, Gn. Katopasa, <named-content xmlns:xlink="http://www.w3.org/1999/xlink" content-type="dwc:verbatimCoordinates" xlink:type="simple"><named-content content-type="geo-json" specific-use="{&#34;type&#34;:&#34;Point&#34;,&#34;coordinates&#34;:[121.455800,-1.188500]}" id="NCID0EUEAI" xlink:type="simple">01°11.31'S, 121°27.348'E</named-content></named-content>, 1380 m, 23–24-VII-2017, beaten. <bold><italic>Paratype</italic></bold> (<named-content xmlns:xlink="http://www.w3.org/1999/xlink" content-type="dwc:institutional_code" xlink:type="simple">MZB</named-content>, <named-content xmlns:xlink="http://www.w3.org/1999/xlink" content-type="dwc:institutional_code" xlink:type="simple">SMNK</named-content>): 27 exx, MZB0109 (GenBank <ext-link xmlns:xlink="http://www.w3.org/1999/xlink" ext-link-type="gen" xlink:href="OK481911" xlink:type="simple">OK481911</ext-link>) same data as holotype.</p></tp:treatment-sec><tp:treatment-sec sec-type="distribution" id="SECID0ELFAI"><title>Distribution.</title><p>C-Sulawesi Prov. (Mt Katopasa). Elevation ca. 1380 m.</p></tp:treatment-sec><tp:treatment-sec sec-type="biology" id="SECID0EQFAI"><title>Biology.</title><p>On foliage in montane forest.</p></tp:treatment-sec><tp:treatment-sec sec-type="etymology" id="SECID0EVFAI"><title>Etymology.</title><p>This epithet is a Latinized adjective based on Mt Katopasa.</p></tp:treatment-sec><tp:treatment-sec sec-type="notes" id="SECID0E1FAI"><title>Notes.</title><p><italic><tp:taxon-name><tp:taxon-name-part taxon-name-part-type="genus" reg="Trigonopterus">Trigonopterus</tp:taxon-name-part><tp:taxon-name-part taxon-name-part-type="species" reg="katopasensis">katopasensis</tp:taxon-name-part></tp:taxon-name></italic> sp. nov. was coded as “<italic><tp:taxon-name><tp:taxon-name-part taxon-name-part-type="genus" reg="Trigonopterus">Trigonopterus</tp:taxon-name-part></tp:taxon-name></italic> sp. 1190”. This species presumably belongs to the <italic><tp:taxon-name><tp:taxon-name-part taxon-name-part-type="genus" reg="Trigonopterus">T.</tp:taxon-name-part><tp:taxon-name-part taxon-name-part-type="species" reg="barbipes">barbipes</tp:taxon-name-part></tp:taxon-name></italic>-group. From <italic><tp:taxon-name><tp:taxon-name-part taxon-name-part-type="genus" reg="Trigonopterus">T.</tp:taxon-name-part><tp:taxon-name-part taxon-name-part-type="species" reg="barbipes">barbipes</tp:taxon-name-part></tp:taxon-name></italic> Riedel it differs by less distinct body sculpture, the structure of the penis, and a 18.5% <italic>cox1</italic> p-distance.</p></tp:treatment-sec></tp:taxon-treatment>
