# Supplementary material for: Twenty-eight new species of Trigonopterus Fauvel (Coleoptera, Curculionidae) from Central Sulawesi
Source: Zookeys. 2021 Oct 22;1065:29–79. doi: 10.3897/zookeys.1065.71680 (PMC8556212; doi:10.3897/zookeys.1065.71680)
Supplement: XML Treatment for Trigonopterus matakensis [file zookeys.1065.71680-treatment13.xml]

<!DOCTYPE tp:taxon-treatment
  PUBLIC "-//TaxonX//DTD Taxonomic Treatment Publishing DTD v0 20100105//EN" "tax-treatment-NSO.dtd">
<tp:taxon-treatment xmlns:tp="http://www.plazi.org/taxpub"><tp:treatment-meta><kwd-group><label>Taxon classification</label><kwd><named-content xmlns:xlink="http://www.w3.org/1999/xlink" content-type="kingdom">Animalia</named-content></kwd><kwd><named-content xmlns:xlink="http://www.w3.org/1999/xlink" content-type="order">Coleoptera</named-content></kwd><kwd><named-content xmlns:xlink="http://www.w3.org/1999/xlink" content-type="family">Curculionidae</named-content></kwd></kwd-group><mixed-citation publication-type="journal"><person-group><name><surname>Narakusumo</surname><given-names>Raden Pramesa</given-names></name><name><surname>Riedel</surname><given-names>Alexander</given-names></name></person-group><article-title>Twenty-eight new species of <italic><tp:taxon-name><tp:taxon-name-part taxon-name-part-type="genus" reg="Trigonopterus">Trigonopterus</tp:taxon-name-part></tp:taxon-name></italic> Fauvel (<tp:taxon-name><tp:taxon-name-part taxon-name-part-type="order">Coleoptera</tp:taxon-name-part></tp:taxon-name>, <tp:taxon-name><tp:taxon-name-part taxon-name-part-type="family">Curculionidae</tp:taxon-name-part></tp:taxon-name>) from Central Sulawesi</article-title><source>Zookeys</source><day>22</day><month>10</month><year>2021</year><volume>1065</volume><fpage>29</fpage><lpage>79</lpage><pub-id pub-id-type="doi">10.3897/zookeys.1065.71680</pub-id></mixed-citation></tp:treatment-meta><tp:nomenclature><label>12.</label><tp:taxon-name>
            <object-id xmlns:xlink="http://www.w3.org/1999/xlink" content-type="arpha" xlink:type="simple">7A5459B2-ACD3-55D0-B1A9-D92481A009D9</object-id>
            <tp:taxon-name-part taxon-name-part-type="genus" reg="Trigonopterus">Trigonopterus</tp:taxon-name-part>
            <tp:taxon-name-part taxon-name-part-type="species" reg="matakensis">matakensis</tp:taxon-name-part>
            <object-id xmlns:xlink="http://www.w3.org/1999/xlink" content-type="zoobank" xlink:type="simple">http://zoobank.org/8F5E17E6-7640-4C26-81EF-B6CF87664D13</object-id>
          </tp:taxon-name><tp:taxon-status xmlns:xlink="http://www.w3.org/1999/xlink" xlink:type="simple">sp. nov.</tp:taxon-status></tp:nomenclature><tp:treatment-sec sec-type="description" id="SECID0ESIAI"><title>Diagnostic description.</title><p><bold><italic>Holotype</italic>. Male</bold> (Fig. <xref ref-type="fig" rid="F12">12a</xref>). Length 2.13 mm. Color of antennae ferruginous, legs dark ferruginous, remainder black. Body subovate; in dorsal aspect with weak constriction between pronotum and elytron; in profile dorsally convex, with very weak constriction between pronotum and elytron. Rostrum dorsally with median costa and with pair of irregular submedian ridges; intervening furrows with sparse rows of suberect setae, converging towards apex; epistome indistinct, subglabrous, with sparse erected setae. Pronotum with ovate punctures of transverse orientation; interspaces subglabrous. Elytra with striae marked by rows of small punctures; sutural interval with additional row, other intervals subglabrous, with sparse minute punctures; basal margin with transverse row of somewhat larger punctures. Femora dentate with small tooth; anterior surface punctate, microreticulate, each puncture with short recumbent seta. Meso- and metafemur with anteroventral ridge crenate. Metafemur subapically with stridulatory patch. Abdominal ventrites 1–2 concave, microreticulate, with sparse punctures; ventrite 5 punctate, microreticulate, with sparse setae, at middle with distinct impression. Penis (Fig. <xref ref-type="fig" rid="F12">12b</xref>) with body subparallel to rounded apex, with few short setae; apodemes 2.6× as long as body of penis; transfer apparatus spiniform, pointing apicad, held by subrotund sclerite; ductus <tp:taxon-name><tp:taxon-name-part taxon-name-part-type="genus" reg="Trigonopterus"/><tp:taxon-name-part taxon-name-part-type="species" reg="ejaculatorius">ejaculatorius</tp:taxon-name-part></tp:taxon-name> without bulbus. <bold><italic>Intraspecific variation</italic></bold>. Length 1.98–2.43 mm. Female rostrum smooth, subglabrous, with rows of small punctures. Female ventrite 5 flat, densely punctate, microreticulate.</p><fig id="F12" position="float" orientation="portrait"><object-id xmlns:xlink="http://www.w3.org/1999/xlink" content-type="doi" xlink:type="simple">10.3897/zookeys.1065.71680.figure12</object-id><object-id xmlns:xlink="http://www.w3.org/1999/xlink" content-type="arpha" xlink:type="simple">98665F65-592A-5A41-B544-9E7304C3090B</object-id><label>Figure 12.</label><caption><p><italic><tp:taxon-name><tp:taxon-name-part taxon-name-part-type="genus" reg="Trigonopterus">Trigonopterus</tp:taxon-name-part><tp:taxon-name-part taxon-name-part-type="species" reg="matakensis">matakensis</tp:taxon-name-part></tp:taxon-name></italic> sp. nov., holotype <bold>a</bold> habitus <bold>b</bold> penis.</p></caption><graphic xmlns:xlink="http://www.w3.org/1999/xlink" xlink:href="zookeys-1065-029-g012.jpg" position="float" orientation="portrait" xlink:type="simple" id="oo_602286.jpg"><uri content-type="original_file" xlink:type="simple">https://binary.pensoft.net/fig/602286</uri></graphic></fig></tp:treatment-sec><tp:treatment-sec sec-type="material" id="SECID0ENKAI"><title>Material examined.</title><p><bold><italic>Holotype</italic></bold> (<named-content xmlns:xlink="http://www.w3.org/1999/xlink" content-type="dwc:institutional_code" xlink:type="simple">MZB</named-content>, Cole.173.065): MZB0159 (GenBank <ext-link xmlns:xlink="http://www.w3.org/1999/xlink" ext-link-type="gen" xlink:href="OK481879" xlink:type="simple">OK481879</ext-link>), Indonesia, C-Sulawesi, Tojo Una-Una, Matako, Gn. Pompangeo, <named-content xmlns:xlink="http://www.w3.org/1999/xlink" content-type="dwc:verbatimCoordinates" xlink:type="simple"><named-content content-type="geo-json" specific-use="{&#34;type&#34;:&#34;Point&#34;,&#34;coordinates&#34;:[120.923950,-1.593383]}" id="NCID0EFLAI" xlink:type="simple">01°35.603'S, 120°55.437'E</named-content></named-content> to <named-content xmlns:xlink="http://www.w3.org/1999/xlink" content-type="dwc:verbatimCoordinates" xlink:type="simple"><named-content content-type="geo-json" specific-use="{&#34;type&#34;:&#34;Point&#34;,&#34;coordinates&#34;:[120.925783,-1.590100]}" id="NCID0ENLAI" xlink:type="simple">01°35.406'S, 120°55.547'E</named-content></named-content>, 1800 m, 29-II-2020, beaten. <bold><italic>Paratypes</italic></bold> (<named-content xmlns:xlink="http://www.w3.org/1999/xlink" content-type="dwc:institutional_code" xlink:type="simple">MZB</named-content>, <named-content xmlns:xlink="http://www.w3.org/1999/xlink" content-type="dwc:institutional_code" xlink:type="simple">SMNK</named-content>): Indonesia, C-Sulawesi, Tojo Una-Una, Matako, Gn. Pompangeo: 1 ex, MZB0148 (GenBank <ext-link xmlns:xlink="http://www.w3.org/1999/xlink" ext-link-type="gen" xlink:href="OK481889" xlink:type="simple">OK481889</ext-link>), <named-content xmlns:xlink="http://www.w3.org/1999/xlink" content-type="dwc:verbatimCoordinates" xlink:type="simple"><named-content content-type="geo-json" specific-use="{&#34;type&#34;:&#34;Point&#34;,&#34;coordinates&#34;:[120.926000,-1.586917]}" id="NCID0EHMAI" xlink:type="simple">01°35.215'S, 120°55.560'E</named-content></named-content> to <named-content xmlns:xlink="http://www.w3.org/1999/xlink" content-type="dwc:verbatimCoordinates" xlink:type="simple"><named-content content-type="geo-json" specific-use="{&#34;type&#34;:&#34;Point&#34;,&#34;coordinates&#34;:[120.924833,-1.584650]}" id="NCID0EPMAI" xlink:type="simple">01°35.079'S, 120°55.49'E</named-content></named-content>, 1900 m, 28-II-2020, beaten; 1 ex, MZB0149 (GenBank <ext-link xmlns:xlink="http://www.w3.org/1999/xlink" ext-link-type="gen" xlink:href="OK481888" xlink:type="simple">OK481888</ext-link>), <named-content xmlns:xlink="http://www.w3.org/1999/xlink" content-type="dwc:verbatimCoordinates" xlink:type="simple"><named-content content-type="geo-json" specific-use="{&#34;type&#34;:&#34;Point&#34;,&#34;coordinates&#34;:[120.923950,-1.593383]}" id="NCID0E3MAI" xlink:type="simple">01°35.603'S, 120°55.437'E</named-content></named-content> to <named-content xmlns:xlink="http://www.w3.org/1999/xlink" content-type="dwc:verbatimCoordinates" xlink:type="simple"><named-content content-type="geo-json" specific-use="{&#34;type&#34;:&#34;Point&#34;,&#34;coordinates&#34;:[120.925783,-1.590100]}" id="NCID0EENAI" xlink:type="simple">01°35.406'S, 120°55.547'E</named-content></named-content>, 1800 m, 29-II-2020, beaten; 4 exx, MZB0223 (GenBank <ext-link xmlns:xlink="http://www.w3.org/1999/xlink" ext-link-type="gen" xlink:href="OK481830" xlink:type="simple">OK481830</ext-link>), MZB0224 (GenBank <ext-link xmlns:xlink="http://www.w3.org/1999/xlink" ext-link-type="gen" xlink:href="OK481829" xlink:type="simple">OK481829</ext-link>), MZB0225 (GenBank <ext-link xmlns:xlink="http://www.w3.org/1999/xlink" ext-link-type="gen" xlink:href="OK481828" xlink:type="simple">OK481828</ext-link>), MZB0226 (GenBank <ext-link xmlns:xlink="http://www.w3.org/1999/xlink" ext-link-type="gen" xlink:href="OK481827" xlink:type="simple">OK481827</ext-link>), <named-content xmlns:xlink="http://www.w3.org/1999/xlink" content-type="dwc:verbatimCoordinates" xlink:type="simple"><named-content content-type="geo-json" specific-use="{&#34;type&#34;:&#34;Point&#34;,&#34;coordinates&#34;:[120.927383,-1.589317]}" id="NCID0EAOAI" xlink:type="simple">01°35.359'S, 120°55.643'E</named-content></named-content> to <named-content xmlns:xlink="http://www.w3.org/1999/xlink" content-type="dwc:verbatimCoordinates" xlink:type="simple"><named-content content-type="geo-json" specific-use="{&#34;type&#34;:&#34;Point&#34;,&#34;coordinates&#34;:[120.923083,-1.593017]}" id="NCID0EIOAI" xlink:type="simple">01°35.581'S, 120°55.385'E</named-content></named-content>, 1800 m, 29-II-2020, beaten; 2 exx, MZB0156 (GenBank <ext-link xmlns:xlink="http://www.w3.org/1999/xlink" ext-link-type="gen" xlink:href="OK481882" xlink:type="simple">OK481882</ext-link>), MZB0157 (GenBank <ext-link xmlns:xlink="http://www.w3.org/1999/xlink" ext-link-type="gen" xlink:href="OK481881" xlink:type="simple">OK481881</ext-link>), <named-content xmlns:xlink="http://www.w3.org/1999/xlink" content-type="dwc:verbatimCoordinates" xlink:type="simple"><named-content content-type="geo-json" specific-use="{&#34;type&#34;:&#34;Point&#34;,&#34;coordinates&#34;:[120.927383,-1.589317]}" id="NCID0E1OAI" xlink:type="simple">01°35.359'S, 120°55.643'E</named-content></named-content> to <named-content xmlns:xlink="http://www.w3.org/1999/xlink" content-type="dwc:verbatimCoordinates" xlink:type="simple"><named-content content-type="geo-json" specific-use="{&#34;type&#34;:&#34;Point&#34;,&#34;coordinates&#34;:[120.923083,-1.593017]}" id="NCID0ECPAI" xlink:type="simple">01°35.581'S, 120°55.385'E</named-content></named-content>, 1900 m, 29-II-2020, sifted; 3 exx, MZB0158 (GenBank <ext-link xmlns:xlink="http://www.w3.org/1999/xlink" ext-link-type="gen" xlink:href="OK481880" xlink:type="simple">OK481880</ext-link>), MZB0234 (GenBank <ext-link xmlns:xlink="http://www.w3.org/1999/xlink" ext-link-type="gen" xlink:href="OK481819" xlink:type="simple">OK481819</ext-link>), MZB0235 (GenBank <ext-link xmlns:xlink="http://www.w3.org/1999/xlink" ext-link-type="gen" xlink:href="OK481818" xlink:type="simple">OK481818</ext-link>), <named-content xmlns:xlink="http://www.w3.org/1999/xlink" content-type="dwc:verbatimCoordinates" xlink:type="simple"><named-content content-type="geo-json" specific-use="{&#34;type&#34;:&#34;Point&#34;,&#34;coordinates&#34;:[120.927983,-1.587250]}" id="NCID0EZPAI" xlink:type="simple">01°35.235'S, 120°55.679'E</named-content></named-content> to <named-content xmlns:xlink="http://www.w3.org/1999/xlink" content-type="dwc:verbatimCoordinates" xlink:type="simple"><named-content content-type="geo-json" specific-use="{&#34;type&#34;:&#34;Point&#34;,&#34;coordinates&#34;:[120.926467,-1.587633]}" id="NCID0EBQAI" xlink:type="simple">01°35.258'S, 120°55.588'E</named-content></named-content>, 1900 m, 26–27-II-2020, beaten; 2 exx, MZB0166 (GenBank <ext-link xmlns:xlink="http://www.w3.org/1999/xlink" ext-link-type="gen" xlink:href="OK481872" xlink:type="simple">OK481872</ext-link>), MZB0167 (GenBank <ext-link xmlns:xlink="http://www.w3.org/1999/xlink" ext-link-type="gen" xlink:href="OK481871" xlink:type="simple">OK481871</ext-link>), <named-content xmlns:xlink="http://www.w3.org/1999/xlink" content-type="dwc:verbatimCoordinates" xlink:type="simple"><named-content content-type="geo-json" specific-use="{&#34;type&#34;:&#34;Point&#34;,&#34;coordinates&#34;:[120.923950,-1.593383]}" id="NCID0ETQAI" xlink:type="simple">01°35.603'S, 120°55.437'E</named-content></named-content> to <named-content xmlns:xlink="http://www.w3.org/1999/xlink" content-type="dwc:verbatimCoordinates" xlink:type="simple"><named-content content-type="geo-json" specific-use="{&#34;type&#34;:&#34;Point&#34;,&#34;coordinates&#34;:[120.925783,-1.590100]}" id="NCID0E2QAI" xlink:type="simple">01°35.406'S, 120°55.547'E</named-content></named-content>, 1800 m, 29-II-2020, beaten; 5 exx, MZB0168 (GenBank <ext-link xmlns:xlink="http://www.w3.org/1999/xlink" ext-link-type="gen" xlink:href="OK481870" xlink:type="simple">OK481870</ext-link>), MZB0230 (GenBank <ext-link xmlns:xlink="http://www.w3.org/1999/xlink" ext-link-type="gen" xlink:href="OK481823" xlink:type="simple">OK481823</ext-link>), MZB0231 (GenBank <ext-link xmlns:xlink="http://www.w3.org/1999/xlink" ext-link-type="gen" xlink:href="OK481822" xlink:type="simple">OK481822</ext-link>), MZB0232 (GenBank <ext-link xmlns:xlink="http://www.w3.org/1999/xlink" ext-link-type="gen" xlink:href="OK481821" xlink:type="simple">OK481821</ext-link>), MZB0233 (GenBank <ext-link xmlns:xlink="http://www.w3.org/1999/xlink" ext-link-type="gen" xlink:href="OK481820" xlink:type="simple">OK481820</ext-link>), <named-content xmlns:xlink="http://www.w3.org/1999/xlink" content-type="dwc:verbatimCoordinates" xlink:type="simple"><named-content content-type="geo-json" specific-use="{&#34;type&#34;:&#34;Point&#34;,&#34;coordinates&#34;:[120.927633,-1.586617]}" id="NCID0E3RAI" xlink:type="simple">01°35.197'S, 120°55.658'E</named-content></named-content> to <named-content xmlns:xlink="http://www.w3.org/1999/xlink" content-type="dwc:verbatimCoordinates" xlink:type="simple"><named-content content-type="geo-json" specific-use="{&#34;type&#34;:&#34;Point&#34;,&#34;coordinates&#34;:[120.925117,-1.585900]}" id="NCID0EESAI" xlink:type="simple">01°35.154'S, 120°55.507'E</named-content></named-content>, 1900 m, 28-II-2020, beaten; 10 exx, MZB0150 (GenBank <ext-link xmlns:xlink="http://www.w3.org/1999/xlink" ext-link-type="gen" xlink:href="OK481887" xlink:type="simple">OK481887</ext-link>), MZB0155 (GenBank <ext-link xmlns:xlink="http://www.w3.org/1999/xlink" ext-link-type="gen" xlink:href="OK481883" xlink:type="simple">OK481883</ext-link>), MZB0217 (GenBank <ext-link xmlns:xlink="http://www.w3.org/1999/xlink" ext-link-type="gen" xlink:href="OK481836" xlink:type="simple">OK481836</ext-link>), MZB0218 (GenBank <ext-link xmlns:xlink="http://www.w3.org/1999/xlink" ext-link-type="gen" xlink:href="OK481835" xlink:type="simple">OK481835</ext-link>), MZB0219 (GenBank <ext-link xmlns:xlink="http://www.w3.org/1999/xlink" ext-link-type="gen" xlink:href="OK481834" xlink:type="simple">OK481834</ext-link>), MZB0220 (GenBank <ext-link xmlns:xlink="http://www.w3.org/1999/xlink" ext-link-type="gen" xlink:href="OK481833" xlink:type="simple">OK481833</ext-link>), MZB0221 (GenBank <ext-link xmlns:xlink="http://www.w3.org/1999/xlink" ext-link-type="gen" xlink:href="OK481832" xlink:type="simple">OK481832</ext-link>), MZB0222 (GenBank <ext-link xmlns:xlink="http://www.w3.org/1999/xlink" ext-link-type="gen" xlink:href="OK481831" xlink:type="simple">OK481831</ext-link>), MZB0227 (GenBank <ext-link xmlns:xlink="http://www.w3.org/1999/xlink" ext-link-type="gen" xlink:href="OK481826" xlink:type="simple">OK481826</ext-link>), MZB0228 (GenBank <ext-link xmlns:xlink="http://www.w3.org/1999/xlink" ext-link-type="gen" xlink:href="OK481825" xlink:type="simple">OK481825</ext-link>), <named-content xmlns:xlink="http://www.w3.org/1999/xlink" content-type="dwc:verbatimCoordinates" xlink:type="simple"><named-content content-type="geo-json" specific-use="{&#34;type&#34;:&#34;Point&#34;,&#34;coordinates&#34;:[120.927633,-1.586617]}" id="NCID0E5TAI" xlink:type="simple">01°35.197'S, 120°55.658'E</named-content></named-content> to <named-content xmlns:xlink="http://www.w3.org/1999/xlink" content-type="dwc:verbatimCoordinates" xlink:type="simple"><named-content content-type="geo-json" specific-use="{&#34;type&#34;:&#34;Point&#34;,&#34;coordinates&#34;:[120.927033,-1.585450]}" id="NCID0EGUAI" xlink:type="simple">01°35.127'S, 120°55.622'E</named-content></named-content>, 2000 m, 01-III-2020, beaten.</p></tp:treatment-sec><tp:treatment-sec sec-type="distribution" id="SECID0ELUAI"><title>Distribution.</title><p>C-Sulawesi Prov. (Mt Pompangeo). Elevation 1800–2000 m.</p></tp:treatment-sec><tp:treatment-sec sec-type="biology" id="SECID0EQUAI"><title>Biology.</title><p>On foliage and in leaf litter in montane forests.</p></tp:treatment-sec><tp:treatment-sec sec-type="etymology" id="SECID0EVUAI"><title>Etymology.</title><p>This epithet is a Latinized adjective based on Matako village.</p></tp:treatment-sec><tp:treatment-sec sec-type="notes" id="SECID0E1UAI"><title>Notes.</title><p><italic><tp:taxon-name><tp:taxon-name-part taxon-name-part-type="genus" reg="Trigonopterus">Trigonopterus</tp:taxon-name-part><tp:taxon-name-part taxon-name-part-type="species" reg="matakensis">matakensis</tp:taxon-name-part></tp:taxon-name></italic> sp. nov. was coded as “<italic><tp:taxon-name><tp:taxon-name-part taxon-name-part-type="genus" reg="Trigonopterus">Trigonopterus</tp:taxon-name-part></tp:taxon-name></italic> sp. 1197”. This species belongs to the <italic><tp:taxon-name><tp:taxon-name-part taxon-name-part-type="genus" reg="Trigonopterus">T.</tp:taxon-name-part><tp:taxon-name-part taxon-name-part-type="species" reg="ovalipunctatus">ovalipunctatus</tp:taxon-name-part></tp:taxon-name></italic>-group. It is closely related to <italic><tp:taxon-name><tp:taxon-name-part taxon-name-part-type="genus" reg="Trigonopterus">T.</tp:taxon-name-part><tp:taxon-name-part taxon-name-part-type="species" reg="ovalipunctatus">ovalipunctatus</tp:taxon-name-part></tp:taxon-name></italic> Riedel, but differs by the subrotund shape of the supporting sclerites of the transfer apparatus and a 9.6–10.3% <italic>cox1</italic> p-distance.</p></tp:treatment-sec></tp:taxon-treatment>
