# Supplementary material for: Twenty-eight new species of Trigonopterus Fauvel (Coleoptera, Curculionidae) from Central Sulawesi
Source: Zookeys. 2021 Oct 22;1065:29–79. doi: 10.3897/zookeys.1065.71680 (PMC8556212; doi:10.3897/zookeys.1065.71680)
Supplement: XML Treatment for Trigonopterus moduai [file zookeys.1065.71680-treatment14.xml]

<!DOCTYPE tp:taxon-treatment
  PUBLIC "-//TaxonX//DTD Taxonomic Treatment Publishing DTD v0 20100105//EN" "tax-treatment-NSO.dtd">
<tp:taxon-treatment xmlns:tp="http://www.plazi.org/taxpub"><tp:treatment-meta><kwd-group><label>Taxon classification</label><kwd><named-content xmlns:xlink="http://www.w3.org/1999/xlink" content-type="kingdom">Animalia</named-content></kwd><kwd><named-content xmlns:xlink="http://www.w3.org/1999/xlink" content-type="order">Coleoptera</named-content></kwd><kwd><named-content xmlns:xlink="http://www.w3.org/1999/xlink" content-type="family">Curculionidae</named-content></kwd></kwd-group><mixed-citation publication-type="journal"><person-group><name><surname>Narakusumo</surname><given-names>Raden Pramesa</given-names></name><name><surname>Riedel</surname><given-names>Alexander</given-names></name></person-group><article-title>Twenty-eight new species of <italic><tp:taxon-name><tp:taxon-name-part taxon-name-part-type="genus" reg="Trigonopterus">Trigonopterus</tp:taxon-name-part></tp:taxon-name></italic> Fauvel (<tp:taxon-name><tp:taxon-name-part taxon-name-part-type="order">Coleoptera</tp:taxon-name-part></tp:taxon-name>, <tp:taxon-name><tp:taxon-name-part taxon-name-part-type="family">Curculionidae</tp:taxon-name-part></tp:taxon-name>) from Central Sulawesi</article-title><source>Zookeys</source><day>22</day><month>10</month><year>2021</year><volume>1065</volume><fpage>29</fpage><lpage>79</lpage><pub-id pub-id-type="doi">10.3897/zookeys.1065.71680</pub-id></mixed-citation></tp:treatment-meta><tp:nomenclature><label>13.</label><tp:taxon-name>
            <object-id xmlns:xlink="http://www.w3.org/1999/xlink" content-type="arpha" xlink:type="simple">B717B1AC-BCD5-542E-988B-277FC88192CC</object-id>
            <tp:taxon-name-part taxon-name-part-type="genus" reg="Trigonopterus">Trigonopterus</tp:taxon-name-part>
            <tp:taxon-name-part taxon-name-part-type="species" reg="moduai">moduai</tp:taxon-name-part>
            <object-id xmlns:xlink="http://www.w3.org/1999/xlink" content-type="zoobank" xlink:type="simple">http://zoobank.org/3A311395-FA62-492C-85CF-C5DFE56F1ED1</object-id>
          </tp:taxon-name><tp:taxon-status xmlns:xlink="http://www.w3.org/1999/xlink" xlink:type="simple">sp. nov.</tp:taxon-status></tp:nomenclature><tp:treatment-sec sec-type="description" id="SECID0ESXAI"><title>Diagnostic description.</title><p><bold><italic>Holotype</italic>. Male</bold> (Fig. <xref ref-type="fig" rid="F13">13a</xref>). Length 2.80 mm. Color of antennae and legs ferruginous; remainder black. Body subovate; in profile with weak constriction between pronotum and elytron. Rostrum at middle with constriction; dorsally coarsely punctate-rugose, in basal half with sublateral furrows containing rows of suberect setae; epistome indistinct, subglabrous with sparse setae. Pronotum with disk coarsely punctate-reticulate; interspaces between punctures subglabrous; each puncture with one minute seta. Elytra with striae marked by deep punctures each with one minute seta; intervals costate, subglabrous, with few interspersed punctures. Femora edentate; anteroventral ridges simple. Metafemur with dorsoposterior edge indistinct; subapically with stridulatory patch. Abdominal ventrites 1–2 concave, microreticulate, with coarse punctures; ventrite 5 with broad, shallow impression, microreticulate, with sparse small punctures. Penis (Fig. <xref ref-type="fig" rid="F13">13b</xref>) with sides of body subparallel, weakly converging, subapically with shallow constriction; apex setose, with median rounded extension; basal orifice ventrally with brace; apodemes 2.2× as long as body of penis; transfer apparatus flagelliform, looping S-shaped apicad, its tip emerging from apical orifice, ca. 3.5× as long as body of penis; ductus <tp:taxon-name><tp:taxon-name-part taxon-name-part-type="genus" reg="Trigonopterus"/><tp:taxon-name-part taxon-name-part-type="species" reg="ejaculatorius">ejaculatorius</tp:taxon-name-part></tp:taxon-name> without bulbus. <bold><italic>Intraspecific variation</italic></bold>. Length 2.58–2.80 mm. Female rostrum more slender, punctures smaller. Female ventrites 1–2 almost flat.</p><fig id="F13" position="float" orientation="portrait"><object-id xmlns:xlink="http://www.w3.org/1999/xlink" content-type="doi" xlink:type="simple">10.3897/zookeys.1065.71680.figure13</object-id><object-id xmlns:xlink="http://www.w3.org/1999/xlink" content-type="arpha" xlink:type="simple">A51670F4-6614-5BEB-AED3-AE7146C3335B</object-id><label>Figure 13.</label><caption><p><italic><tp:taxon-name><tp:taxon-name-part taxon-name-part-type="genus" reg="Trigonopterus">Trigonopterus</tp:taxon-name-part><tp:taxon-name-part taxon-name-part-type="species" reg="moduai">moduai</tp:taxon-name-part></tp:taxon-name></italic> sp. nov., holotype <bold>a</bold> habitus <bold>b</bold> penis.</p></caption><graphic xmlns:xlink="http://www.w3.org/1999/xlink" xlink:href="zookeys-1065-029-g013.jpg" position="float" orientation="portrait" xlink:type="simple" id="oo_602287.jpg"><uri content-type="original_file" xlink:type="simple">https://binary.pensoft.net/fig/602287</uri></graphic></fig></tp:treatment-sec><tp:treatment-sec sec-type="material" id="SECID0ENZAI"><title>Material examined.</title><p><bold><italic>Holotype</italic></bold> (<named-content xmlns:xlink="http://www.w3.org/1999/xlink" content-type="dwc:institutional_code" xlink:type="simple">MZB</named-content>, Cole.173.066): MZB0072 (GenBank <ext-link xmlns:xlink="http://www.w3.org/1999/xlink" ext-link-type="gen" xlink:href="OK481945" xlink:type="simple">OK481945</ext-link>), Indonesia, C-Sulawesi, Toli-Toli, Gn. Dako, <named-content xmlns:xlink="http://www.w3.org/1999/xlink" content-type="dwc:verbatimCoordinates" xlink:type="simple"><named-content content-type="geo-json" specific-use="{&#34;type&#34;:&#34;Point&#34;,&#34;coordinates&#34;:[120.916833,1.049617]}" id="NCID0EF1AI" xlink:type="simple">01°02.977'N, 120°55.010'E</named-content></named-content> to <named-content xmlns:xlink="http://www.w3.org/1999/xlink" content-type="dwc:verbatimCoordinates" xlink:type="simple"><named-content content-type="geo-json" specific-use="{&#34;type&#34;:&#34;Point&#34;,&#34;coordinates&#34;:[120.921617,1.053500]}" id="NCID0EN1AI" xlink:type="simple">01°03.210'N, 120°55.297'E</named-content></named-content>, 1700–1800 m, 08–10-VII-2018, beaten. <bold><italic>Paratypes</italic></bold> (<named-content xmlns:xlink="http://www.w3.org/1999/xlink" content-type="dwc:institutional_code" xlink:type="simple">MZB</named-content>, <named-content xmlns:xlink="http://www.w3.org/1999/xlink" content-type="dwc:institutional_code" xlink:type="simple">SMNK</named-content>): Indonesia, C-Sulawesi, Toli-Toli, Gn. Dako: 14 exx, MZB0071 (GenBank <ext-link xmlns:xlink="http://www.w3.org/1999/xlink" ext-link-type="gen" xlink:href="OK481946" xlink:type="simple">OK481946</ext-link>), MZB0073 (GenBank <ext-link xmlns:xlink="http://www.w3.org/1999/xlink" ext-link-type="gen" xlink:href="OK481944" xlink:type="simple">OK481944</ext-link>), MZB0165 (GenBank <ext-link xmlns:xlink="http://www.w3.org/1999/xlink" ext-link-type="gen" xlink:href="OK481873" xlink:type="simple">OK481873</ext-link>), same data as holotype; 1 ex, MZB0070 (GenBank FD03047006), <named-content xmlns:xlink="http://www.w3.org/1999/xlink" content-type="dwc:verbatimCoordinates" xlink:type="simple"><named-content content-type="geo-json" specific-use="{&#34;type&#34;:&#34;Point&#34;,&#34;coordinates&#34;:[120.910117,1.053017]}" id="NCID0ER2AI" xlink:type="simple">01°03.181'N, 120°54.607'E</named-content></named-content> to <named-content xmlns:xlink="http://www.w3.org/1999/xlink" content-type="dwc:verbatimCoordinates" xlink:type="simple"><named-content content-type="geo-json" specific-use="{&#34;type&#34;:&#34;Point&#34;,&#34;coordinates&#34;:[120.916683,1.049617]}" id="NCID0EZ2AI" xlink:type="simple">01°02.977'N, 120°55.001'E</named-content></named-content>, 1400–1750 m, 07-VII-2018.</p></tp:treatment-sec><tp:treatment-sec sec-type="distribution" id="SECID0E52AI"><title>Distribution.</title><p>C-Sulawesi Prov. (Mt Dako). Elevation ca. 1700–1800 m.</p></tp:treatment-sec><tp:treatment-sec sec-type="biology" id="SECID0ED3AI"><title>Biology.</title><p>On foliage in montane forest.</p></tp:treatment-sec><tp:treatment-sec sec-type="etymology" id="SECID0EI3AI"><title>Etymology.</title><p>This epithet is a noun in apposition based on “Moduai”, a folk dance of people from Toli-Toli Regency.</p></tp:treatment-sec><tp:treatment-sec sec-type="notes" id="SECID0EN3AI"><title>Notes.</title><p><italic><tp:taxon-name><tp:taxon-name-part taxon-name-part-type="genus" reg="Trigonopterus">Trigonopterus</tp:taxon-name-part><tp:taxon-name-part taxon-name-part-type="species" reg="moduai">moduai</tp:taxon-name-part></tp:taxon-name></italic>, sp. nov. was coded as “<italic><tp:taxon-name><tp:taxon-name-part taxon-name-part-type="genus" reg="Trigonopterus">Trigonopterus</tp:taxon-name-part></tp:taxon-name></italic> sp. 1201” and belongs to the <italic><tp:taxon-name><tp:taxon-name-part taxon-name-part-type="genus" reg="Trigonopterus">T.</tp:taxon-name-part><tp:taxon-name-part taxon-name-part-type="species" reg="arachnobas">arachnobas</tp:taxon-name-part></tp:taxon-name></italic>-group. It is very close to <italic><tp:taxon-name><tp:taxon-name-part taxon-name-part-type="genus" reg="Trigonopterus">T.</tp:taxon-name-part><tp:taxon-name-part taxon-name-part-type="species" reg="paramoduai">paramoduai</tp:taxon-name-part></tp:taxon-name></italic> sp. nov. (3.20–4.11% <italic>cox1</italic> p-distance) but can be distinguished by the darker elytral color, a slightly shorter rostrum, and the much longer flagellum of the male genital.</p></tp:treatment-sec></tp:taxon-treatment>
