# Supplementary material for: Twenty-eight new species of Trigonopterus Fauvel (Coleoptera, Curculionidae) from Central Sulawesi
Source: Zookeys. 2021 Oct 22;1065:29–79. doi: 10.3897/zookeys.1065.71680 (PMC8556212; doi:10.3897/zookeys.1065.71680)
Supplement: XML Treatment for Trigonopterus paramoduai [file zookeys.1065.71680-treatment16.xml]

<!DOCTYPE tp:taxon-treatment
  PUBLIC "-//TaxonX//DTD Taxonomic Treatment Publishing DTD v0 20100105//EN" "tax-treatment-NSO.dtd">
<tp:taxon-treatment xmlns:tp="http://www.plazi.org/taxpub"><tp:treatment-meta><kwd-group><label>Taxon classification</label><kwd><named-content xmlns:xlink="http://www.w3.org/1999/xlink" content-type="kingdom">Animalia</named-content></kwd><kwd><named-content xmlns:xlink="http://www.w3.org/1999/xlink" content-type="order">Coleoptera</named-content></kwd><kwd><named-content xmlns:xlink="http://www.w3.org/1999/xlink" content-type="family">Curculionidae</named-content></kwd></kwd-group><mixed-citation publication-type="journal"><person-group><name><surname>Narakusumo</surname><given-names>Raden Pramesa</given-names></name><name><surname>Riedel</surname><given-names>Alexander</given-names></name></person-group><article-title>Twenty-eight new species of <italic><tp:taxon-name><tp:taxon-name-part taxon-name-part-type="genus" reg="Trigonopterus">Trigonopterus</tp:taxon-name-part></tp:taxon-name></italic> Fauvel (<tp:taxon-name><tp:taxon-name-part taxon-name-part-type="order">Coleoptera</tp:taxon-name-part></tp:taxon-name>, <tp:taxon-name><tp:taxon-name-part taxon-name-part-type="family">Curculionidae</tp:taxon-name-part></tp:taxon-name>) from Central Sulawesi</article-title><source>Zookeys</source><day>22</day><month>10</month><year>2021</year><volume>1065</volume><fpage>29</fpage><lpage>79</lpage><pub-id pub-id-type="doi">10.3897/zookeys.1065.71680</pub-id></mixed-citation></tp:treatment-meta><tp:nomenclature><label>15.</label><tp:taxon-name>
            <object-id xmlns:xlink="http://www.w3.org/1999/xlink" content-type="arpha" xlink:type="simple">9A6E8850-5A3F-54E5-A0B0-726388FBECFB</object-id>
            <tp:taxon-name-part taxon-name-part-type="genus" reg="Trigonopterus">Trigonopterus</tp:taxon-name-part>
            <tp:taxon-name-part taxon-name-part-type="species" reg="paramoduai">paramoduai</tp:taxon-name-part>
            <object-id xmlns:xlink="http://www.w3.org/1999/xlink" content-type="zoobank" xlink:type="simple">http://zoobank.org/639E9A24-FC23-49D7-B692-67D42B8F423B</object-id>
          </tp:taxon-name><tp:taxon-status xmlns:xlink="http://www.w3.org/1999/xlink" xlink:type="simple">sp. nov.</tp:taxon-status></tp:nomenclature><tp:treatment-sec sec-type="description" id="SECID0ECJBI"><title>Diagnostic description.</title><p><bold><italic>Holotype</italic>. Male</bold> (Fig. <xref ref-type="fig" rid="F15">15a</xref>). Length 2.56 mm. Color of antennae, legs and elytra ferruginous; remainder black. Body subovate; in profile with weak constriction between pronotum and elytron. Rostrum at middle with constriction; dorsally coarsely punctate-rugose, punctures containing rows of suberect setae; epistome indistinct, subglabrous with sparse setae. Pronotum with disk coarsely punctate-reticulate; interspaces between punctures subglabrous; each puncture with one minute seta. Elytra with striae marked by deep punctures each with one minute seta; intervals weakly costate, subglabrous. Femora edentate; anteroventral ridges simple. Metafemur with dorsoposterior edge indistinct; subapically with stridulatory patch. Abdominal ventrites 1–2 concave, with scattered coarse punctures; ventrite 5 with broad shallow impression, with sparse small punctures. Penis (Fig. <xref ref-type="fig" rid="F15">15b</xref>) with sides of body weakly concave, converging; apex setose, with distinct median extension; basal orifice ventrally with brace; apodemes 2.4× as long as body of penis; transfer apparatus flagelliform, curved, pointing basad, ca. 2.0× as long as body of penis; ductus <tp:taxon-name><tp:taxon-name-part taxon-name-part-type="genus" reg="Trigonopterus"/><tp:taxon-name-part taxon-name-part-type="species" reg="ejaculatorius">ejaculatorius</tp:taxon-name-part></tp:taxon-name> without bulbus. <bold><italic>Intraspecific variation</italic></bold>. Length 2.56–2.72 mm. Female rostrum more slender, punctures smaller. Female ventrites 1–2 almost flat.</p><fig id="F15" position="float" orientation="portrait"><object-id xmlns:xlink="http://www.w3.org/1999/xlink" content-type="doi" xlink:type="simple">10.3897/zookeys.1065.71680.figure15</object-id><object-id xmlns:xlink="http://www.w3.org/1999/xlink" content-type="arpha" xlink:type="simple">A83F4926-A922-5DBC-996A-42E7B2F34587</object-id><label>Figure 15.</label><caption><p><italic><tp:taxon-name><tp:taxon-name-part taxon-name-part-type="genus" reg="Trigonopterus">Trigonopterus</tp:taxon-name-part><tp:taxon-name-part taxon-name-part-type="species" reg="paramoduai">paramoduai</tp:taxon-name-part></tp:taxon-name></italic> sp. nov., holotype <bold>a</bold> habitus <bold>b</bold> penis.</p></caption><graphic xmlns:xlink="http://www.w3.org/1999/xlink" xlink:href="zookeys-1065-029-g015.jpg" position="float" orientation="portrait" xlink:type="simple" id="oo_602289.jpg"><uri content-type="original_file" xlink:type="simple">https://binary.pensoft.net/fig/602289</uri></graphic></fig></tp:treatment-sec><tp:treatment-sec sec-type="material" id="SECID0E4KBI"><title>Material examined.</title><p><bold><italic>Holotype</italic></bold> (<named-content xmlns:xlink="http://www.w3.org/1999/xlink" content-type="dwc:institutional_code" xlink:type="simple">MZB</named-content>, Cole.173.068): MZB0183 (GenBank <ext-link xmlns:xlink="http://www.w3.org/1999/xlink" ext-link-type="gen" xlink:href="OK481867" xlink:type="simple">OK481867</ext-link>), Indonesia, C-Sulawesi, Toli-Toli, Gn. Dako, <named-content xmlns:xlink="http://www.w3.org/1999/xlink" content-type="dwc:verbatimCoordinates" xlink:type="simple"><named-content content-type="geo-json" specific-use="{&#34;type&#34;:&#34;Point&#34;,&#34;coordinates&#34;:[120.925400,1.056483]}" id="NCID0EVLBI" xlink:type="simple">01°03.389'N, 120°55.524'E</named-content></named-content> to <named-content xmlns:xlink="http://www.w3.org/1999/xlink" content-type="dwc:verbatimCoordinates" xlink:type="simple"><named-content content-type="geo-json" specific-use="{&#34;type&#34;:&#34;Point&#34;,&#34;coordinates&#34;:[120.933867,1.059450]}" id="NCID0E4LBI" xlink:type="simple">01°03.567'N, 120°56.032'E</named-content></named-content>, 1900–2200 m, 10-VII-2018, beaten. <bold><italic>Paratypes</italic></bold> (<named-content xmlns:xlink="http://www.w3.org/1999/xlink" content-type="dwc:institutional_code" xlink:type="simple">MZB</named-content>, <named-content xmlns:xlink="http://www.w3.org/1999/xlink" content-type="dwc:institutional_code" xlink:type="simple">SMNK</named-content>): Indonesia, C-Sulawesi, Toli-Toli, Gn. Dako: 3 exx, MZB0182 (GenBank <ext-link xmlns:xlink="http://www.w3.org/1999/xlink" ext-link-type="gen" xlink:href="OK481868" xlink:type="simple">OK481868</ext-link>), MZB0184 (GenBank <ext-link xmlns:xlink="http://www.w3.org/1999/xlink" ext-link-type="gen" xlink:href="OK481866" xlink:type="simple">OK481866</ext-link>), MZB0185 (GenBank <ext-link xmlns:xlink="http://www.w3.org/1999/xlink" ext-link-type="gen" xlink:href="OK481865" xlink:type="simple">OK481865</ext-link>), same as holotype; 2 exx, MZB0074 (GenBank <ext-link xmlns:xlink="http://www.w3.org/1999/xlink" ext-link-type="gen" xlink:href="OK481943" xlink:type="simple">OK481943</ext-link>), MZB0075 (GenBank <ext-link xmlns:xlink="http://www.w3.org/1999/xlink" ext-link-type="gen" xlink:href="OK481942" xlink:type="simple">OK481942</ext-link>), <named-content xmlns:xlink="http://www.w3.org/1999/xlink" content-type="dwc:verbatimCoordinates" xlink:type="simple"><named-content content-type="geo-json" specific-use="{&#34;type&#34;:&#34;Point&#34;,&#34;coordinates&#34;:[120.921200,1.052900]}" id="NCID0ELNBI" xlink:type="simple">01°03.174'N, 120°55.272'E</named-content></named-content> to <named-content xmlns:xlink="http://www.w3.org/1999/xlink" content-type="dwc:verbatimCoordinates" xlink:type="simple"><named-content content-type="geo-json" specific-use="{&#34;type&#34;:&#34;Point&#34;,&#34;coordinates&#34;:[120.925400,1.056483]}" id="NCID0ETNBI" xlink:type="simple">01°03.389'N, 120°55.524'E</named-content></named-content>, 1800–1900 m, 10-VII-2018, beaten; 2 exx, MZB0076 (GenBank <ext-link xmlns:xlink="http://www.w3.org/1999/xlink" ext-link-type="gen" xlink:href="OK481941" xlink:type="simple">OK481941</ext-link>), MZB0077 (GenBank <ext-link xmlns:xlink="http://www.w3.org/1999/xlink" ext-link-type="gen" xlink:href="OK481940" xlink:type="simple">OK481940</ext-link>), <named-content xmlns:xlink="http://www.w3.org/1999/xlink" content-type="dwc:verbatimCoordinates" xlink:type="simple"><named-content content-type="geo-json" specific-use="{&#34;type&#34;:&#34;Point&#34;,&#34;coordinates&#34;:[120.925400,1.056483]}" id="NCID0EFOBI" xlink:type="simple">01°03.389'N, 120°55.524'E</named-content></named-content> to <named-content xmlns:xlink="http://www.w3.org/1999/xlink" content-type="dwc:verbatimCoordinates" xlink:type="simple"><named-content content-type="geo-json" specific-use="{&#34;type&#34;:&#34;Point&#34;,&#34;coordinates&#34;:[120.933867,1.059450]}" id="NCID0ENOBI" xlink:type="simple">01°03.567'N, 120°56.032'E</named-content></named-content>, 1900–2200 m, 10-VII-2018, beaten.</p></tp:treatment-sec><tp:treatment-sec sec-type="distribution" id="SECID0ESOBI"><title>Distribution.</title><p>C-Sulawesi Prov. (Mt Dako). Elevation 1900–2200 m.</p></tp:treatment-sec><tp:treatment-sec sec-type="biology" id="SECID0EXOBI"><title>Biology.</title><p>On foliage in montane forest.</p></tp:treatment-sec><tp:treatment-sec sec-type="etymology" id="SECID0E3OBI"><title>Etymology.</title><p>This epithet is based on the combination of the Greek prefix <italic>para</italic>- (next to; near by) and the sibling species <italic><tp:taxon-name><tp:taxon-name-part taxon-name-part-type="genus" reg="Trigonopterus">Trigonopterus</tp:taxon-name-part><tp:taxon-name-part taxon-name-part-type="species" reg="moduai">moduai</tp:taxon-name-part></tp:taxon-name></italic>, sp. nov..</p></tp:treatment-sec><tp:treatment-sec sec-type="notes" id="SECID0EPPBI"><title>Notes.</title><p><italic><tp:taxon-name><tp:taxon-name-part taxon-name-part-type="genus" reg="Trigonopterus">Trigonopterus</tp:taxon-name-part><tp:taxon-name-part taxon-name-part-type="species" reg="paramoduai">paramoduai</tp:taxon-name-part></tp:taxon-name></italic> sp. nov. was coded as “<italic><tp:taxon-name><tp:taxon-name-part taxon-name-part-type="genus" reg="Trigonopterus">Trigonopterus</tp:taxon-name-part></tp:taxon-name></italic> sp. 1233” and belongs to the <italic><tp:taxon-name><tp:taxon-name-part taxon-name-part-type="genus" reg="Trigonopterus">T.</tp:taxon-name-part><tp:taxon-name-part taxon-name-part-type="species" reg="arachnobas">arachnobas</tp:taxon-name-part></tp:taxon-name></italic>-group. It is very close to <italic><tp:taxon-name><tp:taxon-name-part taxon-name-part-type="genus" reg="Trigonopterus">T.</tp:taxon-name-part><tp:taxon-name-part taxon-name-part-type="species" reg="moduai">moduai</tp:taxon-name-part></tp:taxon-name></italic> sp. nov. (3.20–4.11% <italic>cox1</italic> p-distance) from which it can be distinguished by the ferruginous elytral color, a slightly longer rostrum, and the shorter flagellum of the male genital.</p></tp:treatment-sec></tp:taxon-treatment>
