# Supplementary material for: Twenty-eight new species of Trigonopterus Fauvel (Coleoptera, Curculionidae) from Central Sulawesi
Source: Zookeys. 2021 Oct 22;1065:29–79. doi: 10.3897/zookeys.1065.71680 (PMC8556212; doi:10.3897/zookeys.1065.71680)
Supplement: XML Treatment for Trigonopterus pomberimbensis [file zookeys.1065.71680-treatment17.xml]

<!DOCTYPE tp:taxon-treatment
  PUBLIC "-//TaxonX//DTD Taxonomic Treatment Publishing DTD v0 20100105//EN" "tax-treatment-NSO.dtd">
<tp:taxon-treatment xmlns:tp="http://www.plazi.org/taxpub"><tp:treatment-meta><kwd-group><label>Taxon classification</label><kwd><named-content xmlns:xlink="http://www.w3.org/1999/xlink" content-type="kingdom">Animalia</named-content></kwd><kwd><named-content xmlns:xlink="http://www.w3.org/1999/xlink" content-type="order">Coleoptera</named-content></kwd><kwd><named-content xmlns:xlink="http://www.w3.org/1999/xlink" content-type="family">Curculionidae</named-content></kwd></kwd-group><mixed-citation publication-type="journal"><person-group><name><surname>Narakusumo</surname><given-names>Raden Pramesa</given-names></name><name><surname>Riedel</surname><given-names>Alexander</given-names></name></person-group><article-title>Twenty-eight new species of <italic><tp:taxon-name><tp:taxon-name-part taxon-name-part-type="genus" reg="Trigonopterus">Trigonopterus</tp:taxon-name-part></tp:taxon-name></italic> Fauvel (<tp:taxon-name><tp:taxon-name-part taxon-name-part-type="order">Coleoptera</tp:taxon-name-part></tp:taxon-name>, <tp:taxon-name><tp:taxon-name-part taxon-name-part-type="family">Curculionidae</tp:taxon-name-part></tp:taxon-name>) from Central Sulawesi</article-title><source>Zookeys</source><day>22</day><month>10</month><year>2021</year><volume>1065</volume><fpage>29</fpage><lpage>79</lpage><pub-id pub-id-type="doi">10.3897/zookeys.1065.71680</pub-id></mixed-citation></tp:treatment-meta><tp:nomenclature><label>16.</label><tp:taxon-name>
            <object-id xmlns:xlink="http://www.w3.org/1999/xlink" content-type="arpha" xlink:type="simple">3EAD9047-4DF3-56C4-B6D1-3C4B0FE2D432</object-id>
            <tp:taxon-name-part taxon-name-part-type="genus" reg="Trigonopterus">Trigonopterus</tp:taxon-name-part>
            <tp:taxon-name-part taxon-name-part-type="species" reg="pomberimbensis">pomberimbensis</tp:taxon-name-part>
            <object-id xmlns:xlink="http://www.w3.org/1999/xlink" content-type="zoobank" xlink:type="simple">http://zoobank.org/24840861-FE15-45AE-9FB7-9D33AEF4325B</object-id>
          </tp:taxon-name><tp:taxon-status xmlns:xlink="http://www.w3.org/1999/xlink" xlink:type="simple">sp. nov.</tp:taxon-status></tp:nomenclature><tp:treatment-sec sec-type="description" id="SECID0EHSBI"><title>Diagnostic description.</title><p><bold><italic>Holotype</italic>. Male</bold> (Fig. <xref ref-type="fig" rid="F16">16a</xref>). Length 1.98 mm. Color of antennae and tarsi ferruginous; remainder black. Body subovate; in dorsal aspect and in profile with weak constriction between pronotum and elytron. Rostrum dorsally with median and pair of submedian ridges; intervening furrows with sparse rows of suberect setae; epistome indistinct, subglabrous. Pronotum with disk densely punctate; interspaces between punctures subglabrous, subequal or smaller than punctures´ diameter; laterally punctures coarse. Elytra with striae marked by weakly impressed rows of punctures; intervals subglabrous, with interspersed punctures. Femora with anteroventral ridge weakly crenate, ending with small acute tooth; anterior surface coarsely punctate, microreticulate. Metafemur with dorsoposterior edge simple; subapically with extended stridulatory patch. Metatibia ventrally with row of thin, erect setae. Abdominal ventrites 1–2 concave, densely punctate with coarse punctures and sparse plumose scales, interspaces microreticulate; ventrite 5 densely covered with erect to suberect plumose scales. Penis (Fig. <xref ref-type="fig" rid="F16">16b</xref>) with sides of body subparallel; apex subangular, medially extended into small tooth; with few long setae; apodemes 2.2× as long as body of penis; transfer apparatus spiniform, directed basad, held by anchor-shaped sclerites; ductus <tp:taxon-name><tp:taxon-name-part taxon-name-part-type="genus" reg="Trigonopterus"/><tp:taxon-name-part taxon-name-part-type="species" reg="ejaculatorius">ejaculatorius</tp:taxon-name-part></tp:taxon-name> without distinct bulbus. <bold><italic>Intraspecific variation</italic></bold>. Length 1.80–1.98. Female rostrum slender, dorsally subglabrous, with submedian row of punctures and sublateral furrows. Female abdominal ventrites 1–2 almost flat, with sparse suberect setae; ventrite 5 flat with sparse plumose scales.</p><fig id="F16" position="float" orientation="portrait"><object-id xmlns:xlink="http://www.w3.org/1999/xlink" content-type="doi" xlink:type="simple">10.3897/zookeys.1065.71680.figure16</object-id><object-id xmlns:xlink="http://www.w3.org/1999/xlink" content-type="arpha" xlink:type="simple">553E1A70-92C1-5857-9A4A-1AB710241A46</object-id><label>Figure 16.</label><caption><p><italic><tp:taxon-name><tp:taxon-name-part taxon-name-part-type="genus" reg="Trigonopterus">Trigonopterus</tp:taxon-name-part><tp:taxon-name-part taxon-name-part-type="species" reg="pomberimbensis">pomberimbensis</tp:taxon-name-part></tp:taxon-name></italic> sp. nov., holotype <bold>a</bold> habitus <bold>b</bold> penis.</p></caption><graphic xmlns:xlink="http://www.w3.org/1999/xlink" xlink:href="zookeys-1065-029-g016.jpg" position="float" orientation="portrait" xlink:type="simple" id="oo_602290.jpg"><uri content-type="original_file" xlink:type="simple">https://binary.pensoft.net/fig/602290</uri></graphic></fig></tp:treatment-sec><tp:treatment-sec sec-type="material" id="SECID0ECUBI"><title>Material examined.</title><p><bold><italic>Holotype</italic></bold> (<named-content xmlns:xlink="http://www.w3.org/1999/xlink" content-type="dwc:institutional_code" xlink:type="simple">MZB</named-content>, Cole.173.069): MZB0132 (GenBank <ext-link xmlns:xlink="http://www.w3.org/1999/xlink" ext-link-type="gen" xlink:href="OK481902" xlink:type="simple">OK481902</ext-link>), Indonesia, C-Sulawesi, Tojo Una-Una, Matako, Gn. Pompangeo, <named-content xmlns:xlink="http://www.w3.org/1999/xlink" content-type="dwc:verbatimCoordinates" xlink:type="simple"><named-content content-type="geo-json" specific-use="{&#34;type&#34;:&#34;Point&#34;,&#34;coordinates&#34;:[120.927983,-1.587250]}" id="NCID0E1UBI" xlink:type="simple">01°35.235'S, 120°55.679'E</named-content></named-content> to 01°35.258'S, 120°55.588'E, 1900 m, 27-II-2020, sifted. <bold><italic>Paratypes</italic></bold> (<named-content xmlns:xlink="http://www.w3.org/1999/xlink" content-type="dwc:institutional_code" xlink:type="simple">MZB</named-content>, <named-content xmlns:xlink="http://www.w3.org/1999/xlink" content-type="dwc:institutional_code" xlink:type="simple">SMNK</named-content>): Indonesia, C-Sulawesi, Tojo Una-Una, Matako, Gn. Pompangeo: 5 exx, MZB0131 (GenBank <ext-link xmlns:xlink="http://www.w3.org/1999/xlink" ext-link-type="gen" xlink:href="OK481903" xlink:type="simple">OK481903</ext-link>), same data as holotype; 1 ex, <named-content xmlns:xlink="http://www.w3.org/1999/xlink" content-type="dwc:verbatimCoordinates" xlink:type="simple"><named-content content-type="geo-json" specific-use="{&#34;type&#34;:&#34;Point&#34;,&#34;coordinates&#34;:[120.927983,-1.587250]}" id="NCID0EZVBI" xlink:type="simple">01°35.235'S, 120°55.679'E</named-content></named-content> to <named-content xmlns:xlink="http://www.w3.org/1999/xlink" content-type="dwc:verbatimCoordinates" xlink:type="simple"><named-content content-type="geo-json" specific-use="{&#34;type&#34;:&#34;Point&#34;,&#34;coordinates&#34;:[120.926467,-1.587633]}" id="NCID0EBWBI" xlink:type="simple">01°35.258'S, 120°55.588'E</named-content></named-content>, 1900 m, 27-II-2020, beaten; 2 exx, MZB0153 (GenBank <ext-link xmlns:xlink="http://www.w3.org/1999/xlink" ext-link-type="gen" xlink:href="OK481885" xlink:type="simple">OK481885</ext-link>), <named-content xmlns:xlink="http://www.w3.org/1999/xlink" content-type="dwc:verbatimCoordinates" xlink:type="simple"><named-content content-type="geo-json" specific-use="{&#34;type&#34;:&#34;Point&#34;,&#34;coordinates&#34;:[120.927633,-1.586617]}" id="NCID0ESWBI" xlink:type="simple">01°35.197'S, 120°55.658'E</named-content></named-content> to <named-content xmlns:xlink="http://www.w3.org/1999/xlink" content-type="dwc:verbatimCoordinates" xlink:type="simple"><named-content content-type="geo-json" specific-use="{&#34;type&#34;:&#34;Point&#34;,&#34;coordinates&#34;:[120.927033,-1.585450]}" id="NCID0E1WBI" xlink:type="simple">01°35.127'S, 120°55.622'E</named-content></named-content>, 2000 m, 01-III-2020, beaten; 1 ex, <named-content xmlns:xlink="http://www.w3.org/1999/xlink" content-type="dwc:verbatimCoordinates" xlink:type="simple"><named-content content-type="geo-json" specific-use="{&#34;type&#34;:&#34;Point&#34;,&#34;coordinates&#34;:[120.927983,-1.587250]}" id="NCID0EGXBI" xlink:type="simple">01°35.235'S, 120°55.679'E</named-content></named-content> to <named-content xmlns:xlink="http://www.w3.org/1999/xlink" content-type="dwc:verbatimCoordinates" xlink:type="simple"><named-content content-type="geo-json" specific-use="{&#34;type&#34;:&#34;Point&#34;,&#34;coordinates&#34;:[120.926467,-1.587633]}" id="NCID0EOXBI" xlink:type="simple">01°35.258'S, 120°55.588'E</named-content></named-content>, 1900 m, 26–27-II-2020, beaten; 1 ex, MZB0143 (GenBank <ext-link xmlns:xlink="http://www.w3.org/1999/xlink" ext-link-type="gen" xlink:href="OK481894" xlink:type="simple">OK481894</ext-link>), <named-content xmlns:xlink="http://www.w3.org/1999/xlink" content-type="dwc:verbatimCoordinates" xlink:type="simple"><named-content content-type="geo-json" specific-use="{&#34;type&#34;:&#34;Point&#34;,&#34;coordinates&#34;:[120.927383,-1.589317]}" id="NCID0E6XBI" xlink:type="simple">01°35.359'S, 120°55.643'E</named-content></named-content> to <named-content xmlns:xlink="http://www.w3.org/1999/xlink" content-type="dwc:verbatimCoordinates" xlink:type="simple"><named-content content-type="geo-json" specific-use="{&#34;type&#34;:&#34;Point&#34;,&#34;coordinates&#34;:[120.923083,-1.593017]}" id="NCID0EHYBI" xlink:type="simple">01°35.581'S, 120°55.385'E</named-content></named-content>, 1900 m, 29-II-2020, sifted.</p></tp:treatment-sec><tp:treatment-sec sec-type="distribution" id="SECID0EOYBI"><title>Distribution.</title><p>C-Sulawesi Prov. (Mt Pompangeo). Elevation 1900–2000 m.</p></tp:treatment-sec><tp:treatment-sec sec-type="biology" id="SECID0ETYBI"><title>Biology.</title><p>In leaf litter of montane forest.</p></tp:treatment-sec><tp:treatment-sec sec-type="etymology" id="SECID0EYYBI"><title>Etymology.</title><p>This epithet is a Latinized adjective based on Pomberimbe hill.</p></tp:treatment-sec><tp:treatment-sec sec-type="notes" id="SECID0E4YBI"><title>Notes.</title><p><italic><tp:taxon-name><tp:taxon-name-part taxon-name-part-type="genus" reg="Trigonopterus">Trigonopterus</tp:taxon-name-part><tp:taxon-name-part taxon-name-part-type="species" reg="pomberimbensis">pomberimbensis</tp:taxon-name-part></tp:taxon-name></italic> sp. nov. was coded as “<italic><tp:taxon-name><tp:taxon-name-part taxon-name-part-type="genus" reg="Trigonopterus">Trigonopterus</tp:taxon-name-part></tp:taxon-name></italic> sp. 1191”. This species belongs to the <italic><tp:taxon-name><tp:taxon-name-part taxon-name-part-type="genus" reg="Trigonopterus">T.</tp:taxon-name-part><tp:taxon-name-part taxon-name-part-type="species" reg="barbipes">barbipes</tp:taxon-name-part></tp:taxon-name></italic>-group. It is closely related to <italic><tp:taxon-name><tp:taxon-name-part taxon-name-part-type="genus" reg="Trigonopterus">T.</tp:taxon-name-part><tp:taxon-name-part taxon-name-part-type="species" reg="viduus">viduus</tp:taxon-name-part></tp:taxon-name></italic> Riedel, which differs by weakly impressed elytral striae and 19.7–21.2% <italic>cox1</italic> p-distance.</p></tp:treatment-sec></tp:taxon-treatment>
