# Supplementary material for: Twenty-eight new species of Trigonopterus Fauvel (Coleoptera, Curculionidae) from Central Sulawesi
Source: Zookeys. 2021 Oct 22;1065:29–79. doi: 10.3897/zookeys.1065.71680 (PMC8556212; doi:10.3897/zookeys.1065.71680)
Supplement: XML Treatment for Trigonopterus pompangeensis [file zookeys.1065.71680-treatment18.xml]

<!DOCTYPE tp:taxon-treatment
  PUBLIC "-//TaxonX//DTD Taxonomic Treatment Publishing DTD v0 20100105//EN" "tax-treatment-NSO.dtd">
<tp:taxon-treatment xmlns:tp="http://www.plazi.org/taxpub"><tp:treatment-meta><kwd-group><label>Taxon classification</label><kwd><named-content xmlns:xlink="http://www.w3.org/1999/xlink" content-type="kingdom">Animalia</named-content></kwd><kwd><named-content xmlns:xlink="http://www.w3.org/1999/xlink" content-type="order">Coleoptera</named-content></kwd><kwd><named-content xmlns:xlink="http://www.w3.org/1999/xlink" content-type="family">Curculionidae</named-content></kwd></kwd-group><mixed-citation publication-type="journal"><person-group><name><surname>Narakusumo</surname><given-names>Raden Pramesa</given-names></name><name><surname>Riedel</surname><given-names>Alexander</given-names></name></person-group><article-title>Twenty-eight new species of <italic><tp:taxon-name><tp:taxon-name-part taxon-name-part-type="genus" reg="Trigonopterus">Trigonopterus</tp:taxon-name-part></tp:taxon-name></italic> Fauvel (<tp:taxon-name><tp:taxon-name-part taxon-name-part-type="order">Coleoptera</tp:taxon-name-part></tp:taxon-name>, <tp:taxon-name><tp:taxon-name-part taxon-name-part-type="family">Curculionidae</tp:taxon-name-part></tp:taxon-name>) from Central Sulawesi</article-title><source>Zookeys</source><day>22</day><month>10</month><year>2021</year><volume>1065</volume><fpage>29</fpage><lpage>79</lpage><pub-id pub-id-type="doi">10.3897/zookeys.1065.71680</pub-id></mixed-citation></tp:treatment-meta><tp:nomenclature><label>17.</label><tp:taxon-name>
            <object-id xmlns:xlink="http://www.w3.org/1999/xlink" content-type="arpha" xlink:type="simple">A71FD1BC-259A-56DD-A449-74FA11277EC0</object-id>
            <tp:taxon-name-part taxon-name-part-type="genus" reg="Trigonopterus">Trigonopterus</tp:taxon-name-part>
            <tp:taxon-name-part taxon-name-part-type="species" reg="pompangeensis">pompangeensis</tp:taxon-name-part>
            <object-id xmlns:xlink="http://www.w3.org/1999/xlink" content-type="zoobank" xlink:type="simple">http://zoobank.org/AD119D2E-9F79-4613-B54E-32B28582ADA4</object-id>
          </tp:taxon-name><tp:taxon-status xmlns:xlink="http://www.w3.org/1999/xlink" xlink:type="simple">sp. nov.</tp:taxon-status></tp:nomenclature><tp:treatment-sec sec-type="description" id="SECID0EV2BI"><title>Diagnostic description.</title><p><bold><italic>Holotype</italic>. Male</bold> (Fig. <xref ref-type="fig" rid="F17">17a</xref>). Length 2.16 mm. Color of antennae and legs ferruginous; remainder black. Body subovate; in dorsal aspect with weak constriction between pronotum and elytron; in profile dorsally convex. Rostrum dorsally with median costa and pair of somewhat irregular submedian ridges; epistome indistinct, subglabrous, apically with sparse suberect setae. Pronotum with ovate punctures of transverse orientation; interspaces subglabrous. Elytra with striae marked by rows of small punctures; sutural interval with additional row, other intervals subglabrous, with sparse minute punctures; basal margin with transverse row of denser punctures and wrinkles; stria 7 and 8 basally with somewhat coarser punctures. Femora dentate with small tooth; anterior surface densely punctate-rugose, microreticulate, each puncture with short recumbent seta. Meso- and metafemur with anteroventral ridge hardly crenate. Metafemur subapically with stridulatory patch. Abdominal ventrite 1–2 flat, subglabrous, with sparse punctures; ventrite 5 flat, densely punctate. Penis (Fig. <xref ref-type="fig" rid="F17">17b</xref>) with sides of body subparallel in basal half, converging in apical half, apex rounded, with few setae; apodemes 2.7× as long as body of penis; transfer apparatus spiniform, pointing apicad, held by pair of M-shaped sclerite; ductus <tp:taxon-name><tp:taxon-name-part taxon-name-part-type="genus" reg="Trigonopterus"/><tp:taxon-name-part taxon-name-part-type="species" reg="ejaculatorius">ejaculatorius</tp:taxon-name-part></tp:taxon-name> without bulbus. <bold><italic>Intraspecific variation</italic>.</bold> Length 2.11–2.43. Female rostrum slender, dorsally subglabrous, with submedian row of punctures and sublateral furrows.</p><fig id="F17" position="float" orientation="portrait"><object-id xmlns:xlink="http://www.w3.org/1999/xlink" content-type="doi" xlink:type="simple">10.3897/zookeys.1065.71680.figure17</object-id><object-id xmlns:xlink="http://www.w3.org/1999/xlink" content-type="arpha" xlink:type="simple">54729A04-3E17-56DC-B883-FC6A29CB152C</object-id><label>Figure 17.</label><caption><p><italic><tp:taxon-name><tp:taxon-name-part taxon-name-part-type="genus" reg="Trigonopterus">Trigonopterus</tp:taxon-name-part><tp:taxon-name-part taxon-name-part-type="species" reg="pompangeensis">pompangeensis</tp:taxon-name-part></tp:taxon-name></italic> sp. nov., holotype <bold>a</bold> habitus <bold>b</bold> penis.</p></caption><graphic xmlns:xlink="http://www.w3.org/1999/xlink" xlink:href="zookeys-1065-029-g017.jpg" position="float" orientation="portrait" xlink:type="simple" id="oo_602291.jpg"><uri content-type="original_file" xlink:type="simple">https://binary.pensoft.net/fig/602291</uri></graphic></fig></tp:treatment-sec><tp:treatment-sec sec-type="material" id="SECID0ER4BI"><title>Material examined.</title><p><bold><italic>Holotype</italic></bold> (<named-content xmlns:xlink="http://www.w3.org/1999/xlink" content-type="dwc:institutional_code" xlink:type="simple">MZB</named-content>, Cole.173.070): MZB0145 (GenBank <ext-link xmlns:xlink="http://www.w3.org/1999/xlink" ext-link-type="gen" xlink:href="OK481892" xlink:type="simple">OK481892</ext-link>), Indonesia, C-Sulawesi, Tojo Una-Una, Matako, Gn. Pompangeo, <named-content xmlns:xlink="http://www.w3.org/1999/xlink" content-type="dwc:verbatimCoordinates" xlink:type="simple"><named-content content-type="geo-json" specific-use="{&#34;type&#34;:&#34;Point&#34;,&#34;coordinates&#34;:[120.923950,-1.593383]}" id="NCID0EJ5BI" xlink:type="simple">01°35.603'S, 120°55.437'E</named-content></named-content> to <named-content xmlns:xlink="http://www.w3.org/1999/xlink" content-type="dwc:verbatimCoordinates" xlink:type="simple"><named-content content-type="geo-json" specific-use="{&#34;type&#34;:&#34;Point&#34;,&#34;coordinates&#34;:[120.925783,-1.590100]}" id="NCID0ER5BI" xlink:type="simple">01°35.406'S, 120°55.547'E</named-content></named-content>, 1800 m, 29-II-2020, beaten. <bold><italic>Paratypes</italic></bold> (<named-content xmlns:xlink="http://www.w3.org/1999/xlink" content-type="dwc:institutional_code" xlink:type="simple">MZB</named-content>, <named-content xmlns:xlink="http://www.w3.org/1999/xlink" content-type="dwc:institutional_code" xlink:type="simple">SMNK</named-content>): Indonesia, C-Sulawesi, Tojo Una-Una, Matako, Gn. Pompangeo: 2 exx, MZB0239 (GenBank <ext-link xmlns:xlink="http://www.w3.org/1999/xlink" ext-link-type="gen" xlink:href="OK481814" xlink:type="simple">OK481814</ext-link>), MZB0240 (GenBank <ext-link xmlns:xlink="http://www.w3.org/1999/xlink" ext-link-type="gen" xlink:href="OK481813" xlink:type="simple">OK481813</ext-link>), same data as holotype; 1 ex, MZB0133 (GenBank <ext-link xmlns:xlink="http://www.w3.org/1999/xlink" ext-link-type="gen" xlink:href="OK481901" xlink:type="simple">OK481901</ext-link>), <named-content xmlns:xlink="http://www.w3.org/1999/xlink" content-type="dwc:verbatimCoordinates" xlink:type="simple"><named-content content-type="geo-json" specific-use="{&#34;type&#34;:&#34;Point&#34;,&#34;coordinates&#34;:[120.927983,-1.587250]}" id="NCID0EV6BI" xlink:type="simple">01°35.235'S, 120°55.679'E</named-content></named-content> to <named-content xmlns:xlink="http://www.w3.org/1999/xlink" content-type="dwc:verbatimCoordinates" xlink:type="simple"><named-content content-type="geo-json" specific-use="{&#34;type&#34;:&#34;Point&#34;,&#34;coordinates&#34;:[120.926467,-1.587633]}" id="NCID0E46BI" xlink:type="simple">01°35.258'S, 120°55.588'E</named-content></named-content>, 1900 m, 27-II-2020, sifted; 3 exx, MZB0147 (GenBank <ext-link xmlns:xlink="http://www.w3.org/1999/xlink" ext-link-type="gen" xlink:href="OK481890" xlink:type="simple">OK481890</ext-link>), MZB0164 (GenBank <ext-link xmlns:xlink="http://www.w3.org/1999/xlink" ext-link-type="gen" xlink:href="OK481874" xlink:type="simple">OK481874</ext-link>), MZB0229 (GenBank <ext-link xmlns:xlink="http://www.w3.org/1999/xlink" ext-link-type="gen" xlink:href="OK481824" xlink:type="simple">OK481824</ext-link>), <named-content xmlns:xlink="http://www.w3.org/1999/xlink" content-type="dwc:verbatimCoordinates" xlink:type="simple"><named-content content-type="geo-json" specific-use="{&#34;type&#34;:&#34;Point&#34;,&#34;coordinates&#34;:[120.927633,-1.586617]}" id="NCID0EUACI" xlink:type="simple">01°35.197'S, 120°55.658'E</named-content></named-content> to <named-content xmlns:xlink="http://www.w3.org/1999/xlink" content-type="dwc:verbatimCoordinates" xlink:type="simple"><named-content content-type="geo-json" specific-use="{&#34;type&#34;:&#34;Point&#34;,&#34;coordinates&#34;:[120.925117,-1.585900]}" id="NCID0E3ACI" xlink:type="simple">01°35.154'S, 120°55.507'E</named-content></named-content>, 1900 m, 28-II-2020, beaten; 1 ex, MZB0152 (GenBank <ext-link xmlns:xlink="http://www.w3.org/1999/xlink" ext-link-type="gen" xlink:href="OK481886" xlink:type="simple">OK481886</ext-link>), <named-content xmlns:xlink="http://www.w3.org/1999/xlink" content-type="dwc:verbatimCoordinates" xlink:type="simple"><named-content content-type="geo-json" specific-use="{&#34;type&#34;:&#34;Point&#34;,&#34;coordinates&#34;:[120.927383,-1.589317]}" id="NCID0EJBCI" xlink:type="simple">01°35.359'S, 120°55.643'E</named-content></named-content> to <named-content xmlns:xlink="http://www.w3.org/1999/xlink" content-type="dwc:verbatimCoordinates" xlink:type="simple"><named-content content-type="geo-json" specific-use="{&#34;type&#34;:&#34;Point&#34;,&#34;coordinates&#34;:[120.923083,-1.593017]}" id="NCID0ERBCI" xlink:type="simple">01°35.581'S, 120°55.385'E</named-content></named-content>, 1800 m, 29-II-2020, beaten; 1 ex, MZB0144 (GenBank <ext-link xmlns:xlink="http://www.w3.org/1999/xlink" ext-link-type="gen" xlink:href="OK481893" xlink:type="simple">OK481893</ext-link>), <named-content xmlns:xlink="http://www.w3.org/1999/xlink" content-type="dwc:verbatimCoordinates" xlink:type="simple"><named-content content-type="geo-json" specific-use="{&#34;type&#34;:&#34;Point&#34;,&#34;coordinates&#34;:[120.927983,-1.587250]}" id="NCID0E5BCI" xlink:type="simple">01°35.235'S, 120°55.679'E</named-content></named-content> to <named-content xmlns:xlink="http://www.w3.org/1999/xlink" content-type="dwc:verbatimCoordinates" xlink:type="simple"><named-content content-type="geo-json" specific-use="{&#34;type&#34;:&#34;Point&#34;,&#34;coordinates&#34;:[120.926467,-1.587633]}" id="NCID0EGCCI" xlink:type="simple">01°35.258'S, 120°55.588'E</named-content></named-content>, 1900 m, 26–27-II-2020, beaten; 4 exx, MZB0146 (GenBank <ext-link xmlns:xlink="http://www.w3.org/1999/xlink" ext-link-type="gen" xlink:href="OK481891" xlink:type="simple">OK481891</ext-link>), MZB0236 (GenBank <ext-link xmlns:xlink="http://www.w3.org/1999/xlink" ext-link-type="gen" xlink:href="OK481817" xlink:type="simple">OK481817</ext-link>), MZB0237 (GenBank <ext-link xmlns:xlink="http://www.w3.org/1999/xlink" ext-link-type="gen" xlink:href="OK481816" xlink:type="simple">OK481816</ext-link>), MZB0238 (GenBank <ext-link xmlns:xlink="http://www.w3.org/1999/xlink" ext-link-type="gen" xlink:href="OK481815" xlink:type="simple">OK481815</ext-link>), <named-content xmlns:xlink="http://www.w3.org/1999/xlink" content-type="dwc:verbatimCoordinates" xlink:type="simple"><named-content content-type="geo-json" specific-use="{&#34;type&#34;:&#34;Point&#34;,&#34;coordinates&#34;:[120.927633,-1.586617]}" id="NCID0ECDCI" xlink:type="simple">01°35.197'S, 120°55.658'E</named-content></named-content> to <named-content xmlns:xlink="http://www.w3.org/1999/xlink" content-type="dwc:verbatimCoordinates" xlink:type="simple"><named-content content-type="geo-json" specific-use="{&#34;type&#34;:&#34;Point&#34;,&#34;coordinates&#34;:[120.927033,-1.585450]}" id="NCID0EKDCI" xlink:type="simple">01°35.127'S, 120°55.622'E</named-content></named-content>, 2000 m, 01-III-2020, beaten.</p></tp:treatment-sec><tp:treatment-sec sec-type="distribution" id="SECID0EPDCI"><title>Distribution.</title><p>C-Sulawesi Prov. (Mt Pompangeo). Elevation 1800–2000 m.</p></tp:treatment-sec><tp:treatment-sec sec-type="biology" id="SECID0EUDCI"><title>Biology.</title><p>On foliage in montane forest.</p></tp:treatment-sec><tp:treatment-sec sec-type="etymology" id="SECID0EZDCI"><title>Etymology.</title><p>This epithet is a Latinized adjective based on Mt Pompangeo.</p></tp:treatment-sec><tp:treatment-sec sec-type="notes" id="SECID0E5DCI"><title>Notes.</title><p><italic><tp:taxon-name><tp:taxon-name-part taxon-name-part-type="genus" reg="Trigonopterus">Trigonopterus</tp:taxon-name-part><tp:taxon-name-part taxon-name-part-type="species" reg="pompangeensis">pompangeensis</tp:taxon-name-part></tp:taxon-name></italic> sp. nov. was coded as “<italic><tp:taxon-name><tp:taxon-name-part taxon-name-part-type="genus" reg="Trigonopterus">Trigonopterus</tp:taxon-name-part></tp:taxon-name></italic> sp. 1198”. This species belongs to the <italic><tp:taxon-name><tp:taxon-name-part taxon-name-part-type="genus" reg="Trigonopterus">T.</tp:taxon-name-part><tp:taxon-name-part taxon-name-part-type="species" reg="ovalipunctatus">ovalipunctatus</tp:taxon-name-part></tp:taxon-name></italic>-group. It is closely related to <italic><tp:taxon-name><tp:taxon-name-part taxon-name-part-type="genus" reg="Trigonopterus">T.</tp:taxon-name-part><tp:taxon-name-part taxon-name-part-type="species" reg="ovalipunctatus">ovalipunctatus</tp:taxon-name-part></tp:taxon-name></italic> Riedel, but differs by a more densely punctate pronotum, the apically extended and converging penis, and 7.2–9.7% <italic>cox1</italic> p-distance.</p></tp:treatment-sec></tp:taxon-treatment>
