# Supplementary material for: Twenty-eight new species of Trigonopterus Fauvel (Coleoptera, Curculionidae) from Central Sulawesi
Source: Zookeys. 2021 Oct 22;1065:29–79. doi: 10.3897/zookeys.1065.71680 (PMC8556212; doi:10.3897/zookeys.1065.71680)
Supplement: XML Treatment for Trigonopterus puspoi [file zookeys.1065.71680-treatment19.xml]

<!DOCTYPE tp:taxon-treatment
  PUBLIC "-//TaxonX//DTD Taxonomic Treatment Publishing DTD v0 20100105//EN" "tax-treatment-NSO.dtd">
<tp:taxon-treatment xmlns:tp="http://www.plazi.org/taxpub"><tp:treatment-meta><kwd-group><label>Taxon classification</label><kwd><named-content xmlns:xlink="http://www.w3.org/1999/xlink" content-type="kingdom">Animalia</named-content></kwd><kwd><named-content xmlns:xlink="http://www.w3.org/1999/xlink" content-type="order">Coleoptera</named-content></kwd><kwd><named-content xmlns:xlink="http://www.w3.org/1999/xlink" content-type="family">Curculionidae</named-content></kwd></kwd-group><mixed-citation publication-type="journal"><person-group><name><surname>Narakusumo</surname><given-names>Raden Pramesa</given-names></name><name><surname>Riedel</surname><given-names>Alexander</given-names></name></person-group><article-title>Twenty-eight new species of <italic><tp:taxon-name><tp:taxon-name-part taxon-name-part-type="genus" reg="Trigonopterus">Trigonopterus</tp:taxon-name-part></tp:taxon-name></italic> Fauvel (<tp:taxon-name><tp:taxon-name-part taxon-name-part-type="order">Coleoptera</tp:taxon-name-part></tp:taxon-name>, <tp:taxon-name><tp:taxon-name-part taxon-name-part-type="family">Curculionidae</tp:taxon-name-part></tp:taxon-name>) from Central Sulawesi</article-title><source>Zookeys</source><day>22</day><month>10</month><year>2021</year><volume>1065</volume><fpage>29</fpage><lpage>79</lpage><pub-id pub-id-type="doi">10.3897/zookeys.1065.71680</pub-id></mixed-citation></tp:treatment-meta><tp:nomenclature><label>18.</label><tp:taxon-name>
            <object-id xmlns:xlink="http://www.w3.org/1999/xlink" content-type="arpha" xlink:type="simple">C7F9E218-5DE0-58AD-BC78-7AEF19981115</object-id>
            <tp:taxon-name-part taxon-name-part-type="genus" reg="Trigonopterus">Trigonopterus</tp:taxon-name-part>
            <tp:taxon-name-part taxon-name-part-type="species" reg="puspoi">puspoi</tp:taxon-name-part>
            <object-id xmlns:xlink="http://www.w3.org/1999/xlink" content-type="zoobank" xlink:type="simple">http://zoobank.org/9DFE5E8F-2010-4498-B534-FD4DD3265977</object-id>
          </tp:taxon-name><tp:taxon-status xmlns:xlink="http://www.w3.org/1999/xlink" xlink:type="simple">sp. nov.</tp:taxon-status></tp:nomenclature><tp:treatment-sec sec-type="description" id="SECID0EWGCI"><title>Diagnostic description.</title><p><bold><italic>Holotype</italic></bold> (<named-content xmlns:xlink="http://www.w3.org/1999/xlink" content-type="dwc:institutional_code" xlink:type="simple">MZB</named-content>). Male (Fig. <xref ref-type="fig" rid="F18">18a</xref>). Length 2.75 mm. Color of antennae ferruginous; legs dark ferruginous; remainder black. Body subovate; in dorsal aspect with weak constriction between pronotum and elytron; in profile dorsally convex. Rostrum with median and pair of submedian ridges; epistome distinct, posteriorly with subangulate ridge bearing five denticles. Pronotum with very weak subapical constriction; disk densely punctate; median line impunctate; interspaces between punctures subglabrous, subequal to punctures’ diameter. Elytra with striae marked by rows of small punctures and fine hairlines; along basal margin with transverse row of denser punctures; stria 8 along humerus with seven coarse punctures; intervals subglabrous with interspersed punctures. Femora edentate, with distinct anteroventral ridge weakly crenate. Metafemur with dorsoposterior edge crenate; subapically with stridulatory patch. Posterior surface of metatibia with in apical half covered with long subrecumbent setae. Abdominal ventrites 1–2 concave, microreticulate, with sparse punctures; behind metacoxa with angular knob; ventrite 5 concave, subglabrous, sublaterally and subapically with sparse erect scales. Penis (Fig. <xref ref-type="fig" rid="F18">18b</xref>) with sides of body subparallel; apex symmetrical, with median triangular extension and sparse setae; apodemes 2.0× as long as body of penis; transfer apparatus Ʊ-shaped; ductus <tp:taxon-name><tp:taxon-name-part taxon-name-part-type="genus" reg="Trigonopterus"/><tp:taxon-name-part taxon-name-part-type="species" reg="ejaculatorius">ejaculatorius</tp:taxon-name-part></tp:taxon-name> without bulbus. <bold><italic>Intraspecific variation</italic>.</bold> Length 2.48–3.36 mm. Female rostrum smooth and flat, epistome indistinct. Female metatibia subbasally dorsally somewhat widened, denticulate. Female abdominal ventrite 1 and 2 concave, subglabrous, laterally with few setae. Female abdominal ventrite 5 flat, medially glabrous, sublaterally and subapically punctate.</p><fig id="F18" position="float" orientation="portrait"><object-id xmlns:xlink="http://www.w3.org/1999/xlink" content-type="doi" xlink:type="simple">10.3897/zookeys.1065.71680.figure18</object-id><object-id xmlns:xlink="http://www.w3.org/1999/xlink" content-type="arpha" xlink:type="simple">3C24B774-099F-51E9-8E63-7F0FFFCC5B97</object-id><label>Figure 18.</label><caption><p><italic><tp:taxon-name><tp:taxon-name-part taxon-name-part-type="genus" reg="Trigonopterus">Trigonopterus</tp:taxon-name-part><tp:taxon-name-part taxon-name-part-type="species" reg="puspoi">puspoi</tp:taxon-name-part></tp:taxon-name></italic> sp. nov., holotype <bold>a</bold> habitus <bold>b</bold> penis.</p></caption><graphic xmlns:xlink="http://www.w3.org/1999/xlink" xlink:href="zookeys-1065-029-g018.jpg" position="float" orientation="portrait" xlink:type="simple" id="oo_602292.jpg"><uri content-type="original_file" xlink:type="simple">https://binary.pensoft.net/fig/602292</uri></graphic></fig></tp:treatment-sec><tp:treatment-sec sec-type="material" id="SECID0EXICI"><title>Material examined.</title><p><bold><italic>Holotype</italic></bold> (<named-content xmlns:xlink="http://www.w3.org/1999/xlink" content-type="dwc:institutional_code" xlink:type="simple">MZB</named-content>, Cole.173.071): MZB0052 (GenBank <ext-link xmlns:xlink="http://www.w3.org/1999/xlink" ext-link-type="gen" xlink:href="OK481963" xlink:type="simple">OK481963</ext-link>), Indonesia, C-Sulawesi Prov, Toli-Toli, Gn. Dako, <named-content xmlns:xlink="http://www.w3.org/1999/xlink" content-type="dwc:verbatimCoordinates" xlink:type="simple"><named-content content-type="geo-json" specific-use="{&#34;type&#34;:&#34;Point&#34;,&#34;coordinates&#34;:[120.894867,1.066117]}" id="NCID0EPJCI" xlink:type="simple">01°03.967'N, 120°53.692'E</named-content></named-content> to <named-content xmlns:xlink="http://www.w3.org/1999/xlink" content-type="dwc:verbatimCoordinates" xlink:type="simple"><named-content content-type="geo-json" specific-use="{&#34;type&#34;:&#34;Point&#34;,&#34;coordinates&#34;:[120.898900,1.063033]}" id="NCID0EXJCI" xlink:type="simple">01°03.782'N, 120°53.934'E</named-content></named-content>, 840–970 m, 05-VII-2018, beaten. <bold><italic>Paratypes</italic></bold> (<named-content xmlns:xlink="http://www.w3.org/1999/xlink" content-type="dwc:institutional_code" xlink:type="simple">MZB</named-content>, <named-content xmlns:xlink="http://www.w3.org/1999/xlink" content-type="dwc:institutional_code" xlink:type="simple">SMNK</named-content>): Indonesia, Sulawesi Tengah, Toli-Toli, Gn. Dako: 1 ex, MZB0285 (GenBank <ext-link xmlns:xlink="http://www.w3.org/1999/xlink" ext-link-type="gen" xlink:href="OK481771" xlink:type="simple">OK481771</ext-link>), <named-content xmlns:xlink="http://www.w3.org/1999/xlink" content-type="dwc:verbatimCoordinates" xlink:type="simple"><named-content content-type="geo-json" specific-use="{&#34;type&#34;:&#34;Point&#34;,&#34;coordinates&#34;:[120.894867,1.066117]}" id="NCID0ERKCI" xlink:type="simple">01°03.967'N, 120°53.692'E</named-content></named-content> to <named-content xmlns:xlink="http://www.w3.org/1999/xlink" content-type="dwc:verbatimCoordinates" xlink:type="simple"><named-content content-type="geo-json" specific-use="{&#34;type&#34;:&#34;Point&#34;,&#34;coordinates&#34;:[120.898900,1.063033]}" id="NCID0EZKCI" xlink:type="simple">01°03.782'N, 120°53.934'E</named-content></named-content>, 840–970 m, 03-VII-2018, beaten; 1 ex, MZB0272 (GenBank <ext-link xmlns:xlink="http://www.w3.org/1999/xlink" ext-link-type="gen" xlink:href="OK481784" xlink:type="simple">OK481784</ext-link>), <named-content xmlns:xlink="http://www.w3.org/1999/xlink" content-type="dwc:verbatimCoordinates" xlink:type="simple"><named-content content-type="geo-json" specific-use="{&#34;type&#34;:&#34;Point&#34;,&#34;coordinates&#34;:[120.892753,1.069687]}" id="NCID0EGLCI" xlink:type="simple">01°04.1812'N, 120°53.5652'E</named-content></named-content> to <named-content xmlns:xlink="http://www.w3.org/1999/xlink" content-type="dwc:verbatimCoordinates" xlink:type="simple"><named-content content-type="geo-json" specific-use="{&#34;type&#34;:&#34;Point&#34;,&#34;coordinates&#34;:[120.894858,1.066108]}" id="NCID0EOLCI" xlink:type="simple">01°3.9665'N, 120°53.6915'E</named-content></named-content>, 720–830 m, 01-VII-2018, beaten; 2 exx, MZB0085 (GenBank <ext-link xmlns:xlink="http://www.w3.org/1999/xlink" ext-link-type="gen" xlink:href="OK481932" xlink:type="simple">OK481932</ext-link>), <named-content xmlns:xlink="http://www.w3.org/1999/xlink" content-type="dwc:verbatimCoordinates" xlink:type="simple"><named-content content-type="geo-json" specific-use="{&#34;type&#34;:&#34;Point&#34;,&#34;coordinates&#34;:[120.900533,1.059567]}" id="NCID0E2LCI" xlink:type="simple">01°03.574'N, 120°54.032'E</named-content></named-content> to <named-content xmlns:xlink="http://www.w3.org/1999/xlink" content-type="dwc:verbatimCoordinates" xlink:type="simple"><named-content content-type="geo-json" specific-use="{&#34;type&#34;:&#34;Point&#34;,&#34;coordinates&#34;:[120.903250,1.055383]}" id="NCID0EDMCI" xlink:type="simple">01°03.323'N, 120°54.195'E</named-content></named-content>, 1100–1200 m, 06-VII-2018, beaten; 1 ex, MZB0093 (GenBank <ext-link xmlns:xlink="http://www.w3.org/1999/xlink" ext-link-type="gen" xlink:href="OK481924" xlink:type="simple">OK481924</ext-link>), <named-content xmlns:xlink="http://www.w3.org/1999/xlink" content-type="dwc:verbatimCoordinates" xlink:type="simple"><named-content content-type="geo-json" specific-use="{&#34;type&#34;:&#34;Point&#34;,&#34;coordinates&#34;:[120.900533,1.059567]}" id="NCID0EQMCI" xlink:type="simple">01°03.574N, 120°54.032'E</named-content></named-content> to <named-content xmlns:xlink="http://www.w3.org/1999/xlink" content-type="dwc:verbatimCoordinates" xlink:type="simple"><named-content content-type="geo-json" specific-use="{&#34;type&#34;:&#34;Point&#34;,&#34;coordinates&#34;:[120.898900,1.063033]}" id="NCID0EYMCI" xlink:type="simple">01°03.782N, 120°53.934'E</named-content></named-content>, 830–1000 m, 05-VII-2018, beaten; 6 exx, MZB0260 (GenBank <ext-link xmlns:xlink="http://www.w3.org/1999/xlink" ext-link-type="gen" xlink:href="OK481793" xlink:type="simple">OK481793</ext-link>), MZB0261 (GenBank <ext-link xmlns:xlink="http://www.w3.org/1999/xlink" ext-link-type="gen" xlink:href="OK481792" xlink:type="simple">OK481792</ext-link>), MZB0262 (GenBank <ext-link xmlns:xlink="http://www.w3.org/1999/xlink" ext-link-type="gen" xlink:href="OK481791" xlink:type="simple">OK481791</ext-link>), MZB0263 (GenBank <ext-link xmlns:xlink="http://www.w3.org/1999/xlink" ext-link-type="gen" xlink:href="OK481790" xlink:type="simple">OK481790</ext-link>), MZB0287 (PCR failed), MZB0288 (GenBank <ext-link xmlns:xlink="http://www.w3.org/1999/xlink" ext-link-type="gen" xlink:href="OK481770" xlink:type="simple">OK481770</ext-link>), <named-content xmlns:xlink="http://www.w3.org/1999/xlink" content-type="dwc:verbatimCoordinates" xlink:type="simple"><named-content content-type="geo-json" specific-use="{&#34;type&#34;:&#34;Point&#34;,&#34;coordinates&#34;:[120.898900,1.063033]}" id="NCID0EZNCI" xlink:type="simple">01°03.782N, 120°53.934'E</named-content></named-content> to <named-content xmlns:xlink="http://www.w3.org/1999/xlink" content-type="dwc:verbatimCoordinates" xlink:type="simple"><named-content content-type="geo-json" specific-use="{&#34;type&#34;:&#34;Point&#34;,&#34;coordinates&#34;:[120.900533,1.059567]}" id="NCID0EBOCI" xlink:type="simple">01°03.574N, 120°54.032'E</named-content></named-content>, 970–1140 m, 06-VII-2018, beaten; 2 exx, MZB0259 (GenBank <ext-link xmlns:xlink="http://www.w3.org/1999/xlink" ext-link-type="gen" xlink:href="OK481794" xlink:type="simple">OK481794</ext-link>), MZB0284 (GenBank <ext-link xmlns:xlink="http://www.w3.org/1999/xlink" ext-link-type="gen" xlink:href="OK481772" xlink:type="simple">OK481772</ext-link>, <named-content xmlns:xlink="http://www.w3.org/1999/xlink" content-type="dwc:verbatimCoordinates" xlink:type="simple"><named-content content-type="geo-json" specific-use="{&#34;type&#34;:&#34;Point&#34;,&#34;coordinates&#34;:[120.898900,1.063033]}" id="NCID0ETOCI" xlink:type="simple">01°03.782'N, 120°53.934'E</named-content></named-content> to <named-content xmlns:xlink="http://www.w3.org/1999/xlink" content-type="dwc:verbatimCoordinates" xlink:type="simple"><named-content content-type="geo-json" specific-use="{&#34;type&#34;:&#34;Point&#34;,&#34;coordinates&#34;:[120.900533,1.059567]}" id="NCID0E2OCI" xlink:type="simple">01°03.574'N, 120°54.032'E</named-content></named-content>, 970–1100 m, 06-VII-2018, beaten; 7 exx, MZB0264 (GenBank <ext-link xmlns:xlink="http://www.w3.org/1999/xlink" ext-link-type="gen" xlink:href="OK481789" xlink:type="simple">OK481789</ext-link>), <named-content xmlns:xlink="http://www.w3.org/1999/xlink" content-type="dwc:verbatimCoordinates" xlink:type="simple"><named-content content-type="geo-json" specific-use="{&#34;type&#34;:&#34;Point&#34;,&#34;coordinates&#34;:[120.900533,1.059567]}" id="NCID0EIPCI" xlink:type="simple">01°03.574'N, 120°54.032'E</named-content></named-content> to <named-content xmlns:xlink="http://www.w3.org/1999/xlink" content-type="dwc:verbatimCoordinates" xlink:type="simple"><named-content content-type="geo-json" specific-use="{&#34;type&#34;:&#34;Point&#34;,&#34;coordinates&#34;:[120.903250,1.052617]}" id="NCID0EQPCI" xlink:type="simple">01°03.157'N, 120°54.195'E</named-content></named-content>, 1100–1120 m, 06-VII-2018, beaten; 1 ex, MZB0286 (PCR failed), <named-content xmlns:xlink="http://www.w3.org/1999/xlink" content-type="dwc:verbatimCoordinates" xlink:type="simple"><named-content content-type="geo-json" specific-use="{&#34;type&#34;:&#34;Point&#34;,&#34;coordinates&#34;:[120.898900,1.063033]}" id="NCID0EYPCI" xlink:type="simple">01°03.782'N, 120°53.934'E</named-content></named-content> to <named-content xmlns:xlink="http://www.w3.org/1999/xlink" content-type="dwc:verbatimCoordinates" xlink:type="simple"><named-content content-type="geo-json" specific-use="{&#34;type&#34;:&#34;Point&#34;,&#34;coordinates&#34;:[120.916683,1.049617]}" id="NCID0EAQCI" xlink:type="simple">01°02.977'N, 120°55.001'E</named-content></named-content>, 1250–1750 m, 11-VII-2018.</p></tp:treatment-sec><tp:treatment-sec sec-type="distribution" id="SECID0EFQCI"><title>Distribution.</title><p>C-Sulawesi Prov. (Mt Dako). Elevation 830–1250 m.</p></tp:treatment-sec><tp:treatment-sec sec-type="biology" id="SECID0EKQCI"><title>Biology.</title><p>On foliage in montane forest.</p></tp:treatment-sec><tp:treatment-sec sec-type="etymology" id="SECID0EPQCI"><title>Etymology.</title><p>This species is named in honor of Saleh Poespo, grandfather of the first author, and for his pioneering animal husbandry science in Indonesia. An invariable genitive.</p></tp:treatment-sec><tp:treatment-sec sec-type="notes" id="SECID0EUQCI"><title>Notes.</title><p><italic><tp:taxon-name><tp:taxon-name-part taxon-name-part-type="genus" reg="Trigonopterus">Trigonopterus</tp:taxon-name-part><tp:taxon-name-part taxon-name-part-type="species" reg="puspoi">puspoi</tp:taxon-name-part></tp:taxon-name></italic> sp. nov. was coded as “<italic><tp:taxon-name><tp:taxon-name-part taxon-name-part-type="genus" reg="Trigonopterus">Trigonopterus</tp:taxon-name-part></tp:taxon-name></italic> sp. 1113” (<xref ref-type="bibr" rid="B7">Narakusumo et al. 2020</xref>) and belongs to the <italic><tp:taxon-name><tp:taxon-name-part taxon-name-part-type="genus" reg="Trigonopterus">T.</tp:taxon-name-part><tp:taxon-name-part taxon-name-part-type="species" reg="palopensis">palopensis</tp:taxon-name-part></tp:taxon-name></italic>-group. It is closely related to <italic><tp:taxon-name><tp:taxon-name-part taxon-name-part-type="genus" reg="Trigonopterus">T.</tp:taxon-name-part><tp:taxon-name-part taxon-name-part-type="species" reg="tolitoliensis">tolitoliensis</tp:taxon-name-part></tp:taxon-name></italic> sp. nov., from which it differs by its simple penis surface, the pubescence of the metatibia, and a 16.4–18.1% p-distance of its <italic>cox1</italic> sequence.</p></tp:treatment-sec><ref-list><ref id="B7"><mixed-citation xmlns:xlink="http://www.w3.org/1999/xlink" xlink:type="simple"><person-group><name name-style="western"><surname>Narakusumo</surname><given-names>RP</given-names></name><name name-style="western"><surname>Riedel</surname><given-names>A</given-names></name><name name-style="western"><surname>Pons</surname><given-names>J</given-names></name></person-group> (<year>2020</year>) Mitochondrial genomes of twelve species of hyperdiverse <italic><tp:taxon-name><tp:taxon-name-part taxon-name-part-type="genus">Trigonopterus</tp:taxon-name-part></tp:taxon-name></italic> weevils. PeerJ 8: e10017. <ext-link xlink:type="simple" ext-link-type="doi" xlink:href="10.7717/peerj.10017">https://doi.org/10.7717/peerj.10017</ext-link></mixed-citation></ref></ref-list></tp:taxon-treatment>
