# Supplementary material for: Twenty-eight new species of Trigonopterus Fauvel (Coleoptera, Curculionidae) from Central Sulawesi
Source: Zookeys. 2021 Oct 22;1065:29–79. doi: 10.3897/zookeys.1065.71680 (PMC8556212; doi:10.3897/zookeys.1065.71680)
Supplement: XML Treatment for Trigonopterus rubidus [file zookeys.1065.71680-treatment21.xml]

<!DOCTYPE tp:taxon-treatment
  PUBLIC "-//TaxonX//DTD Taxonomic Treatment Publishing DTD v0 20100105//EN" "tax-treatment-NSO.dtd">
<tp:taxon-treatment xmlns:tp="http://www.plazi.org/taxpub"><tp:treatment-meta><kwd-group><label>Taxon classification</label><kwd><named-content xmlns:xlink="http://www.w3.org/1999/xlink" content-type="kingdom">Animalia</named-content></kwd><kwd><named-content xmlns:xlink="http://www.w3.org/1999/xlink" content-type="order">Coleoptera</named-content></kwd><kwd><named-content xmlns:xlink="http://www.w3.org/1999/xlink" content-type="family">Curculionidae</named-content></kwd></kwd-group><mixed-citation publication-type="journal"><person-group><name><surname>Narakusumo</surname><given-names>Raden Pramesa</given-names></name><name><surname>Riedel</surname><given-names>Alexander</given-names></name></person-group><article-title>Twenty-eight new species of <italic><tp:taxon-name><tp:taxon-name-part taxon-name-part-type="genus" reg="Trigonopterus">Trigonopterus</tp:taxon-name-part></tp:taxon-name></italic> Fauvel (<tp:taxon-name><tp:taxon-name-part taxon-name-part-type="order">Coleoptera</tp:taxon-name-part></tp:taxon-name>, <tp:taxon-name><tp:taxon-name-part taxon-name-part-type="family">Curculionidae</tp:taxon-name-part></tp:taxon-name>) from Central Sulawesi</article-title><source>Zookeys</source><day>22</day><month>10</month><year>2021</year><volume>1065</volume><fpage>29</fpage><lpage>79</lpage><pub-id pub-id-type="doi">10.3897/zookeys.1065.71680</pub-id></mixed-citation></tp:treatment-meta><tp:nomenclature><label>20.</label><tp:taxon-name>
            <object-id xmlns:xlink="http://www.w3.org/1999/xlink" content-type="arpha" xlink:type="simple">C2E04A82-6F08-5D43-9E65-DD1EF7BC06C5</object-id>
            <tp:taxon-name-part taxon-name-part-type="genus" reg="Trigonopterus">Trigonopterus</tp:taxon-name-part>
            <tp:taxon-name-part taxon-name-part-type="species" reg="rubidus">rubidus</tp:taxon-name-part>
            <object-id xmlns:xlink="http://www.w3.org/1999/xlink" content-type="zoobank" xlink:type="simple">http://zoobank.org/7464F2DE-28B8-4563-9EAF-C0501EFB4C93</object-id>
          </tp:taxon-name><tp:taxon-status xmlns:xlink="http://www.w3.org/1999/xlink" xlink:type="simple">sp. nov.</tp:taxon-status></tp:nomenclature><tp:treatment-sec sec-type="description" id="SECID0EO4CI"><title>Diagnostic description.</title><p><bold><italic>Holotype</italic>.</bold><bold>Male</bold> (Fig. <xref ref-type="fig" rid="F20">20a</xref>). Length 2.50 mm. Color of antennae and elytra ferruginous; remainder black. Body subovate; in dorsal aspect with distinct constriction between pronotum and elytron, in profile dorsally convex. Rostrum dorsally with median and pair of submedian costae; intervening furrows with rows of coarse punctures and small setae; epistome indistinct, subglabrous with suberect setae. Pronotum with disk densely punctate; interspaces between large punctures subglabrous, subequal or smaller than punctures´ diameter. Elytra with striae distinct, marked by rows of punctures; intervals subglabrous, with few scattered punctures; basal margin bordered by row of coarse, dense punctures. Meso- and metafemur with anteroventral ridge weakly crenate. Metafemur subapically with stridulatory patch. Meso- and metatibia subglabrous, with sparse erect setae. Abdominal ventrites 1–2 concave, subglabrous, with coarse punctures; ventrite 5 with shallow impression, densely punctate. Penis (Fig. <xref ref-type="fig" rid="F20">20b</xref>) with sides of body subparallel; apex broadly angulate, with sparse setae; apodemes 3.0× as long as body of penis; transfer apparatus flagelliform, curved, pointing basad, basally supported by pair of L-shaped sclerites; ductus <tp:taxon-name><tp:taxon-name-part taxon-name-part-type="genus" reg="Trigonopterus"/><tp:taxon-name-part taxon-name-part-type="species" reg="ejaculatorius">ejaculatorius</tp:taxon-name-part></tp:taxon-name> basally markedly sclerotized and somewhat swollen, curving around apodeme tips, then becoming thin and membranous. <italic>Intraspecific variation</italic>. Length 2.16–2.93 mm; elytral coloration orange to dark ferruginous. Female rostrum more slender, dorsally subglabrous, with rows of punctures. Female abdominal ventrites 1–2 weakly concave, punctate. Female abdominal ventrite 5 flat, densely punctate.</p><fig id="F20" position="float" orientation="portrait"><object-id xmlns:xlink="http://www.w3.org/1999/xlink" content-type="doi" xlink:type="simple">10.3897/zookeys.1065.71680.figure20</object-id><object-id xmlns:xlink="http://www.w3.org/1999/xlink" content-type="arpha" xlink:type="simple">C28E8585-CF5B-5D08-8E06-C6AFB0323A00</object-id><label>Figure 20.</label><caption><p><italic><tp:taxon-name><tp:taxon-name-part taxon-name-part-type="genus" reg="Trigonopterus">Trigonopterus</tp:taxon-name-part><tp:taxon-name-part taxon-name-part-type="species" reg="rubidus">rubidus</tp:taxon-name-part></tp:taxon-name></italic> sp. nov., holotype <bold>a</bold> habitus <bold>b</bold> penis.</p></caption><graphic xmlns:xlink="http://www.w3.org/1999/xlink" xlink:href="zookeys-1065-029-g020.jpg" position="float" orientation="portrait" xlink:type="simple" id="oo_602294.jpg"><uri content-type="original_file" xlink:type="simple">https://binary.pensoft.net/fig/602294</uri></graphic></fig></tp:treatment-sec><tp:treatment-sec sec-type="material" id="SECID0EK6CI"><title>Material examined.</title><p><bold><italic>Holotype</italic></bold> (<named-content xmlns:xlink="http://www.w3.org/1999/xlink" content-type="dwc:institutional_code" xlink:type="simple">MZB</named-content>, Cole.173.073): MZB0161 (GenBank <ext-link xmlns:xlink="http://www.w3.org/1999/xlink" ext-link-type="gen" xlink:href="OK481877" xlink:type="simple">OK481877</ext-link>), Indonesia, C-Sulawesi, Toli-Toli, Gn. Dako, <named-content xmlns:xlink="http://www.w3.org/1999/xlink" content-type="dwc:verbatimCoordinates" xlink:type="simple"><named-content content-type="geo-json" specific-use="{&#34;type&#34;:&#34;Point&#34;,&#34;coordinates&#34;:[120.925400,1.056483]}" id="NCID0ECADI" xlink:type="simple">01°03.389'N, 120°55.524'E</named-content></named-content> to <named-content xmlns:xlink="http://www.w3.org/1999/xlink" content-type="dwc:verbatimCoordinates" xlink:type="simple"><named-content content-type="geo-json" specific-use="{&#34;type&#34;:&#34;Point&#34;,&#34;coordinates&#34;:[120.933867,1.059450]}" id="NCID0EKADI" xlink:type="simple">01°03.567'N, 120°56.032'E</named-content></named-content>, 1900–2200 m, 10-VII-2018, beaten. <bold><italic>Paratypes</italic></bold> (<named-content xmlns:xlink="http://www.w3.org/1999/xlink" content-type="dwc:institutional_code" xlink:type="simple">MZB</named-content>, <named-content xmlns:xlink="http://www.w3.org/1999/xlink" content-type="dwc:institutional_code" xlink:type="simple">SMNK</named-content>): Indonesia, C-Sulawesi, Toli-Toli, Gn. Dako: 40 exx, MZB0216 (GenBank <ext-link xmlns:xlink="http://www.w3.org/1999/xlink" ext-link-type="gen" xlink:href="OK481837" xlink:type="simple">OK481837</ext-link>), same as holotype; 5 exx, MZB0066 (GenBank <ext-link xmlns:xlink="http://www.w3.org/1999/xlink" ext-link-type="gen" xlink:href="OK481951" xlink:type="simple">OK481951</ext-link>), <named-content xmlns:xlink="http://www.w3.org/1999/xlink" content-type="dwc:verbatimCoordinates" xlink:type="simple"><named-content content-type="geo-json" specific-use="{&#34;type&#34;:&#34;Point&#34;,&#34;coordinates&#34;:[120.898900,1.063033]}" id="NCID0EJBDI" xlink:type="simple">01°03.782'N, 120°53.934'E</named-content></named-content> to <named-content xmlns:xlink="http://www.w3.org/1999/xlink" content-type="dwc:verbatimCoordinates" xlink:type="simple"><named-content content-type="geo-json" specific-use="{&#34;type&#34;:&#34;Point&#34;,&#34;coordinates&#34;:[120.916683,1.049617]}" id="NCID0ERBDI" xlink:type="simple">01°02.977'N, 120°55.001'E</named-content></named-content>, 1250–1750 m, 11-VII-2018, beaten; 18 exx, <named-content xmlns:xlink="http://www.w3.org/1999/xlink" content-type="dwc:verbatimCoordinates" xlink:type="simple"><named-content content-type="geo-json" specific-use="{&#34;type&#34;:&#34;Point&#34;,&#34;coordinates&#34;:[120.932783,1.049617]}" id="NCID0EZBDI" xlink:type="simple">01°02.977'N, 120°55.967'E</named-content></named-content> to <named-content xmlns:xlink="http://www.w3.org/1999/xlink" content-type="dwc:verbatimCoordinates" xlink:type="simple"><named-content content-type="geo-json" specific-use="{&#34;type&#34;:&#34;Point&#34;,&#34;coordinates&#34;:[120.921617,1.053500]}" id="NCID0EBCDI" xlink:type="simple">01°03.210'N, 120°55.297'E</named-content></named-content>, 1700–1800 m, 08–10-VII-2018, beaten; 6 exx, MZB0067 (GenBank <ext-link xmlns:xlink="http://www.w3.org/1999/xlink" ext-link-type="gen" xlink:href="OK481950" xlink:type="simple">OK481950</ext-link>), MZB0068 (GenBank <ext-link xmlns:xlink="http://www.w3.org/1999/xlink" ext-link-type="gen" xlink:href="OK481949" xlink:type="simple">OK481949</ext-link>), <named-content xmlns:xlink="http://www.w3.org/1999/xlink" content-type="dwc:verbatimCoordinates" xlink:type="simple"><named-content content-type="geo-json" specific-use="{&#34;type&#34;:&#34;Point&#34;,&#34;coordinates&#34;:[120.921200,1.052900]}" id="NCID0ETCDI" xlink:type="simple">01°03.174'N, 120°55.272'E</named-content></named-content> to <named-content xmlns:xlink="http://www.w3.org/1999/xlink" content-type="dwc:verbatimCoordinates" xlink:type="simple"><named-content content-type="geo-json" specific-use="{&#34;type&#34;:&#34;Point&#34;,&#34;coordinates&#34;:[120.925400,1.056483]}" id="NCID0E2CDI" xlink:type="simple">01°03.389'N, 120°55.524'E</named-content></named-content>, 1800–1900 m, 10-VII-2018, beaten; 31 exx, MZB0069 (GenBank <ext-link xmlns:xlink="http://www.w3.org/1999/xlink" ext-link-type="gen" xlink:href="OK481948" xlink:type="simple">OK481948</ext-link>), <named-content xmlns:xlink="http://www.w3.org/1999/xlink" content-type="dwc:verbatimCoordinates" xlink:type="simple"><named-content content-type="geo-json" specific-use="{&#34;type&#34;:&#34;Point&#34;,&#34;coordinates&#34;:[120.921200,1.052900]}" id="NCID0EIDDI" xlink:type="simple">01°03.174'N, 120°55.272'E</named-content></named-content> to <named-content xmlns:xlink="http://www.w3.org/1999/xlink" content-type="dwc:verbatimCoordinates" xlink:type="simple"><named-content content-type="geo-json" specific-use="{&#34;type&#34;:&#34;Point&#34;,&#34;coordinates&#34;:[120.925400,1.056483]}" id="NCID0EQDDI" xlink:type="simple">01°03.389'N, 120°55.524'E</named-content></named-content>, 1800–1900 m, 10-VII-2018, beaten; 5 exx, <named-content xmlns:xlink="http://www.w3.org/1999/xlink" content-type="dwc:verbatimCoordinates" xlink:type="simple"><named-content content-type="geo-json" specific-use="{&#34;type&#34;:&#34;Point&#34;,&#34;coordinates&#34;:[120.921200,1.052900]}" id="NCID0EYDDI" xlink:type="simple">01°03.174'N, 120°55.272'E</named-content></named-content> to <named-content xmlns:xlink="http://www.w3.org/1999/xlink" content-type="dwc:verbatimCoordinates" xlink:type="simple"><named-content content-type="geo-json" specific-use="{&#34;type&#34;:&#34;Point&#34;,&#34;coordinates&#34;:[120.925400,1.056483]}" id="NCID0EAEDI" xlink:type="simple">01°03.389'N, 120°55.524'E</named-content></named-content>, 1800–1900 m, 08–10-VII-2018, beaten.</p></tp:treatment-sec><tp:treatment-sec sec-type="distribution" id="SECID0EFEDI"><title>Distribution.</title><p>C-Sulawesi Prov. (Mt Dako). Elevation 1700–1900 m.</p></tp:treatment-sec><tp:treatment-sec sec-type="biology" id="SECID0EKEDI"><title>Biology.</title><p>On foliage in montane forest.</p></tp:treatment-sec><tp:treatment-sec sec-type="etymology" id="SECID0EPEDI"><title>Etymology.</title><p>This epithet is the Latin adjective <italic><tp:taxon-name><tp:taxon-name-part taxon-name-part-type="genus" reg="Trigonopterus"/><tp:taxon-name-part taxon-name-part-type="species" reg="rubidus">rubidus</tp:taxon-name-part></tp:taxon-name></italic>, -<italic>a</italic>, -<italic>um</italic> (reddish) referring to the elytral color.</p></tp:treatment-sec><tp:treatment-sec sec-type="notes" id="SECID0EDFDI"><title>Notes.</title><p><italic><tp:taxon-name><tp:taxon-name-part taxon-name-part-type="genus" reg="Trigonopterus">Trigonopterus</tp:taxon-name-part><tp:taxon-name-part taxon-name-part-type="species" reg="rubidus">rubidus</tp:taxon-name-part></tp:taxon-name></italic> sp. nov. was coded as “<italic><tp:taxon-name><tp:taxon-name-part taxon-name-part-type="genus" reg="Trigonopterus">Trigonopterus</tp:taxon-name-part></tp:taxon-name></italic> sp. 1199”. This species belongs to the <italic><tp:taxon-name><tp:taxon-name-part taxon-name-part-type="genus" reg="Trigonopterus">T.</tp:taxon-name-part><tp:taxon-name-part taxon-name-part-type="species" reg="tatorensis">tatorensis</tp:taxon-name-part></tp:taxon-name></italic>-group. It is closely related to <italic><tp:taxon-name><tp:taxon-name-part taxon-name-part-type="genus" reg="Trigonopterus">T.</tp:taxon-name-part><tp:taxon-name-part taxon-name-part-type="species" reg="tatorensis">tatorensis</tp:taxon-name-part></tp:taxon-name></italic> Riedel, from which it differs by denser pronotal punctures, its reddish elytral color and 9.5–9.9% <italic>cox1</italic> p-distance.</p></tp:treatment-sec></tp:taxon-treatment>
