# Supplementary material for: Twenty-eight new species of Trigonopterus Fauvel (Coleoptera, Curculionidae) from Central Sulawesi
Source: Zookeys. 2021 Oct 22;1065:29–79. doi: 10.3897/zookeys.1065.71680 (PMC8556212; doi:10.3897/zookeys.1065.71680)
Supplement: XML Treatment for Trigonopterus sarinoi [file zookeys.1065.71680-treatment22.xml]

<!DOCTYPE tp:taxon-treatment
  PUBLIC "-//TaxonX//DTD Taxonomic Treatment Publishing DTD v0 20100105//EN" "tax-treatment-NSO.dtd">
<tp:taxon-treatment xmlns:tp="http://www.plazi.org/taxpub"><tp:treatment-meta><kwd-group><label>Taxon classification</label><kwd><named-content xmlns:xlink="http://www.w3.org/1999/xlink" content-type="kingdom">Animalia</named-content></kwd><kwd><named-content xmlns:xlink="http://www.w3.org/1999/xlink" content-type="order">Coleoptera</named-content></kwd><kwd><named-content xmlns:xlink="http://www.w3.org/1999/xlink" content-type="family">Curculionidae</named-content></kwd></kwd-group><mixed-citation publication-type="journal"><person-group><name><surname>Narakusumo</surname><given-names>Raden Pramesa</given-names></name><name><surname>Riedel</surname><given-names>Alexander</given-names></name></person-group><article-title>Twenty-eight new species of <italic><tp:taxon-name><tp:taxon-name-part taxon-name-part-type="genus" reg="Trigonopterus">Trigonopterus</tp:taxon-name-part></tp:taxon-name></italic> Fauvel (<tp:taxon-name><tp:taxon-name-part taxon-name-part-type="order">Coleoptera</tp:taxon-name-part></tp:taxon-name>, <tp:taxon-name><tp:taxon-name-part taxon-name-part-type="family">Curculionidae</tp:taxon-name-part></tp:taxon-name>) from Central Sulawesi</article-title><source>Zookeys</source><day>22</day><month>10</month><year>2021</year><volume>1065</volume><fpage>29</fpage><lpage>79</lpage><pub-id pub-id-type="doi">10.3897/zookeys.1065.71680</pub-id></mixed-citation></tp:treatment-meta><tp:nomenclature><label>21.</label><tp:taxon-name>
            <object-id xmlns:xlink="http://www.w3.org/1999/xlink" content-type="arpha" xlink:type="simple">D13646E3-0AD1-5865-816F-599FC4DCE658</object-id>
            <tp:taxon-name-part taxon-name-part-type="genus" reg="Trigonopterus">Trigonopterus</tp:taxon-name-part>
            <tp:taxon-name-part taxon-name-part-type="species" reg="sarinoi">sarinoi</tp:taxon-name-part>
            <object-id xmlns:xlink="http://www.w3.org/1999/xlink" content-type="zoobank" xlink:type="simple">http://zoobank.org/863640D7-FD62-4CF6-9A97-264A73A7C09F</object-id>
          </tp:taxon-name><tp:taxon-status xmlns:xlink="http://www.w3.org/1999/xlink" xlink:type="simple">sp. nov.</tp:taxon-status></tp:nomenclature><tp:treatment-sec sec-type="description" id="SECID0E2HDI"><title>Diagnostic description.</title><p><bold><italic>Holotype</italic>. Male</bold> (Fig. <xref ref-type="fig" rid="F21">21a</xref>). Length 2.40 mm. Color of antennae and elytral base ferruginous; legs dark ferruginous; head, thorax and elytral sides black. Body subovate; in dorsal aspect with distinct constriction between pronotum and elytron; in profile dorsally convex. Rostrum at base dorsally swollen, markedly bent ventrad; with lateral flanges in front of eyes; dorsally with distinct median carina and pair of submedian ridges; intervening furrows each with row of erect, clavate scales; epistome indistinct. Pronotum with distinct subapical constriction; disk densely punctate; interspaces subglabrous; with subglabrous median costa; in apical half with erect, clavate scales. Elytra irregularly punctate; striae indistinct; interspaces subglabrous; some punctures with suberect, piliform to subclavate scale, in some areas missing or abraded. Meso- and metafemur with anteroventral ridge crenate, ending with small tooth; anterior surface coarsely punctate-reticulate, with erect subclavate scales. Metafemur with dorsoposterior edge serrate; subapically with stridulatory patch. Metatibia with dorsal edge serrate. Abdominal ventrites 1–2 concave, subglabrous, with few scattered erect scales; ventrite 5 almost flat, with broad shallow impression, microreticulate, with sparse suberect scales. Penis (Fig. <xref ref-type="fig" rid="F21">21b</xref>) with sides of body diverging; apex medially with subangular extension, without setae; apodemes 2.0× as long as body of penis; transfer apparatus flagelliform, forming a full coil, basally held by lyriform sclerite; ductus <tp:taxon-name><tp:taxon-name-part taxon-name-part-type="genus" reg="Trigonopterus"/><tp:taxon-name-part taxon-name-part-type="species" reg="ejaculatorius">ejaculatorius</tp:taxon-name-part></tp:taxon-name> with indistinct bulbus.</p><fig id="F21" position="float" orientation="portrait"><object-id xmlns:xlink="http://www.w3.org/1999/xlink" content-type="doi" xlink:type="simple">10.3897/zookeys.1065.71680.figure21</object-id><object-id xmlns:xlink="http://www.w3.org/1999/xlink" content-type="arpha" xlink:type="simple">150E2A30-EB73-5B1E-A4DF-22545E7C5AB1</object-id><label>Figure 21.</label><caption><p><italic><tp:taxon-name><tp:taxon-name-part taxon-name-part-type="genus" reg="Trigonopterus">Trigonopterus</tp:taxon-name-part><tp:taxon-name-part taxon-name-part-type="species" reg="sarinoi">sarinoi</tp:taxon-name-part></tp:taxon-name></italic> sp. nov., holotype <bold>a</bold> habitus <bold>b</bold> penis.</p></caption><graphic xmlns:xlink="http://www.w3.org/1999/xlink" xlink:href="zookeys-1065-029-g021.jpg" position="float" orientation="portrait" xlink:type="simple" id="oo_602295.jpg"><uri content-type="original_file" xlink:type="simple">https://binary.pensoft.net/fig/602295</uri></graphic></fig></tp:treatment-sec><tp:treatment-sec sec-type="material" id="SECID0ETJDI"><title>Material examined.</title><p><bold><italic>Holotype</italic></bold> (<named-content xmlns:xlink="http://www.w3.org/1999/xlink" content-type="dwc:institutional_code" xlink:type="simple">MZB</named-content>, Cole.173.074): MZB0106 (GenBank <ext-link xmlns:xlink="http://www.w3.org/1999/xlink" ext-link-type="gen" xlink:href="OK481913" xlink:type="simple">OK481913</ext-link>), Indonesia, C-Sulawesi, Sigi, Kolagi, Namu, Gn. Torompupu, <named-content xmlns:xlink="http://www.w3.org/1999/xlink" content-type="dwc:verbatimCoordinates" xlink:type="simple"><named-content content-type="geo-json" specific-use="{&#34;type&#34;:&#34;Point&#34;,&#34;coordinates&#34;:[119.959950,-1.410617]}" id="NCID0ELKDI" xlink:type="simple">01°24.637'S, 119°57.597'E</named-content></named-content>, 800 m, 15–27-XI-2017, sifted. Right thorax and elytron cracked, right mid- and hind leg glued separately to card.</p></tp:treatment-sec><tp:treatment-sec sec-type="distribution" id="SECID0EQKDI"><title>Distribution.</title><p>C-Sulawesi Prov. (Gn. Torompupu). Elevation ca. 800 m.</p></tp:treatment-sec><tp:treatment-sec sec-type="biology" id="SECID0EVKDI"><title>Biology.</title><p>In leaf litter.</p></tp:treatment-sec><tp:treatment-sec sec-type="etymology" id="SECID0E1KDI"><title>Etymology.</title><p>This species is named in honor of Sarino, technician working at the <tp:taxon-name><tp:taxon-name-part taxon-name-part-type="order">Coleoptera</tp:taxon-name-part></tp:taxon-name> collection of LIPI-<named-content xmlns:xlink="http://www.w3.org/1999/xlink" content-type="dwc:institutional_code" xlink:type="simple">MZB</named-content>. An invariable genitive.</p></tp:treatment-sec><tp:treatment-sec sec-type="notes" id="SECID0EKLDI"><title>Notes.</title><p><italic><tp:taxon-name><tp:taxon-name-part taxon-name-part-type="genus" reg="Trigonopterus">Trigonopterus</tp:taxon-name-part><tp:taxon-name-part taxon-name-part-type="species" reg="sarinoi">sarinoi</tp:taxon-name-part></tp:taxon-name></italic> sp. nov. was coded as “<italic><tp:taxon-name><tp:taxon-name-part taxon-name-part-type="genus" reg="Trigonopterus">Trigonopterus</tp:taxon-name-part></tp:taxon-name></italic> sp. 1208”. This species belongs to the <italic><tp:taxon-name><tp:taxon-name-part taxon-name-part-type="genus" reg="Trigonopterus">T.</tp:taxon-name-part><tp:taxon-name-part taxon-name-part-type="species" reg="lampros">lampros</tp:taxon-name-part></tp:taxon-name></italic>-group. It is closely related to <italic><tp:taxon-name><tp:taxon-name-part taxon-name-part-type="genus" reg="Trigonopterus">T.</tp:taxon-name-part><tp:taxon-name-part taxon-name-part-type="species" reg="yoda">yoda</tp:taxon-name-part></tp:taxon-name></italic> Riedel, which differs by its black-bronze elytral color and a 19.3% <italic>cox1</italic> p-distance.</p></tp:treatment-sec></tp:taxon-treatment>
