# Supplementary material for: Twenty-eight new species of Trigonopterus Fauvel (Coleoptera, Curculionidae) from Central Sulawesi
Source: Zookeys. 2021 Oct 22;1065:29–79. doi: 10.3897/zookeys.1065.71680 (PMC8556212; doi:10.3897/zookeys.1065.71680)
Supplement: XML Treatment for Trigonopterus sutrisnoi [file zookeys.1065.71680-treatment23.xml]

<!DOCTYPE tp:taxon-treatment
  PUBLIC "-//TaxonX//DTD Taxonomic Treatment Publishing DTD v0 20100105//EN" "tax-treatment-NSO.dtd">
<tp:taxon-treatment xmlns:tp="http://www.plazi.org/taxpub"><tp:treatment-meta><kwd-group><label>Taxon classification</label><kwd><named-content xmlns:xlink="http://www.w3.org/1999/xlink" content-type="kingdom">Animalia</named-content></kwd><kwd><named-content xmlns:xlink="http://www.w3.org/1999/xlink" content-type="order">Coleoptera</named-content></kwd><kwd><named-content xmlns:xlink="http://www.w3.org/1999/xlink" content-type="family">Curculionidae</named-content></kwd></kwd-group><mixed-citation publication-type="journal"><person-group><name><surname>Narakusumo</surname><given-names>Raden Pramesa</given-names></name><name><surname>Riedel</surname><given-names>Alexander</given-names></name></person-group><article-title>Twenty-eight new species of <italic><tp:taxon-name><tp:taxon-name-part taxon-name-part-type="genus" reg="Trigonopterus">Trigonopterus</tp:taxon-name-part></tp:taxon-name></italic> Fauvel (<tp:taxon-name><tp:taxon-name-part taxon-name-part-type="order">Coleoptera</tp:taxon-name-part></tp:taxon-name>, <tp:taxon-name><tp:taxon-name-part taxon-name-part-type="family">Curculionidae</tp:taxon-name-part></tp:taxon-name>) from Central Sulawesi</article-title><source>Zookeys</source><day>22</day><month>10</month><year>2021</year><volume>1065</volume><fpage>29</fpage><lpage>79</lpage><pub-id pub-id-type="doi">10.3897/zookeys.1065.71680</pub-id></mixed-citation></tp:treatment-meta><tp:nomenclature><label>22.</label><tp:taxon-name>
            <object-id xmlns:xlink="http://www.w3.org/1999/xlink" content-type="arpha" xlink:type="simple">8A2362EA-A9C6-535B-B581-4A9EAC1B612C</object-id>
            <tp:taxon-name-part taxon-name-part-type="genus" reg="Trigonopterus">Trigonopterus</tp:taxon-name-part>
            <tp:taxon-name-part taxon-name-part-type="species" reg="sutrisnoi">sutrisnoi</tp:taxon-name-part>
            <object-id xmlns:xlink="http://www.w3.org/1999/xlink" content-type="zoobank" xlink:type="simple">http://zoobank.org/963BE7BE-53F4-4473-9485-CCE33EC99E53</object-id>
          </tp:taxon-name><tp:taxon-status xmlns:xlink="http://www.w3.org/1999/xlink" xlink:type="simple">sp. nov.</tp:taxon-status></tp:nomenclature><tp:treatment-sec sec-type="description" id="SECID0ECODI"><title>Diagnostic description.</title><p><bold><italic>Holotype</italic>. Male</bold> (Fig. <xref ref-type="fig" rid="F22">22a</xref>). Length 2.88 mm. Color of antennae ferruginous, legs dark ferruginous, remainder black. Body subrhomboid; in profile dorsally convex. Rostrum with median and pair of submedian carinae; intervening furrows with rows of suberect scales; epistome indistinct, sparsely setose; profile in basal 1/3 dorsally swollen, markedly convex to forehead. Pronotum with disk densely punctate, interspace subglabrous; median line impunctate. Elytra irregularly punctate with small punctures; interspaces subglabrous; striae 2–5 marked by fine hairlines. Femora edentate; with anteroventral ridge crenate. Metafemur dorsally with suberect silvery scales, dorsoposterior edge denticulate; subapically with stridulatory patch. Metatibia with dorsal edge very weakly denticulate, subapically with constriction; ventrally with sparse row of long setae. Meso- and metathorax ventrally densely squamose with erect plumose scales. Abdominal ventrites 1–2 concave, subglabrous, almost impunctate, sublaterally with sparse suberect scales; ventrite 5 flat, densely punctate, punctures with dense erect scales, interspaces microreticulate. Penis (Fig. <xref ref-type="fig" rid="F22">22b</xref>) with sides of body subparallel, near middle with very shallow constriction; apex with median extension, with sparse setae; apodemes 2.0× as long as body of penis; transfer apparatus long spiniform, pointing basad, with complex supporting sclerites; basal sclerite elongate V-shaped; ductus <tp:taxon-name><tp:taxon-name-part taxon-name-part-type="genus" reg="Trigonopterus"/><tp:taxon-name-part taxon-name-part-type="species" reg="ejaculatorius">ejaculatorius</tp:taxon-name-part></tp:taxon-name> with bulbus. <bold><italic>Intraspecific variation</italic>.</bold> Length 2.48–2.88 mm. Female rostrum slender, in apical half dorsally subglabrous, with submedian row of punctures and sublateral furrows. Female abdominal ventrite 5 flat, sparsely punctate, with sparse scales.</p><fig id="F22" position="float" orientation="portrait"><object-id xmlns:xlink="http://www.w3.org/1999/xlink" content-type="doi" xlink:type="simple">10.3897/zookeys.1065.71680.figure22</object-id><object-id xmlns:xlink="http://www.w3.org/1999/xlink" content-type="arpha" xlink:type="simple">B0D93BA0-8BD4-5310-91E4-ED778B6D7A58</object-id><label>Figure 22.</label><caption><p><italic><tp:taxon-name><tp:taxon-name-part taxon-name-part-type="genus" reg="Trigonopterus">Trigonopterus</tp:taxon-name-part><tp:taxon-name-part taxon-name-part-type="species" reg="sutrisnoi">sutrisnoi</tp:taxon-name-part></tp:taxon-name></italic> sp. nov., holotype <bold>a</bold> habitus <bold>b</bold> penis.</p></caption><graphic xmlns:xlink="http://www.w3.org/1999/xlink" xlink:href="zookeys-1065-029-g022.jpg" position="float" orientation="portrait" xlink:type="simple" id="oo_602296.jpg"><uri content-type="original_file" xlink:type="simple">https://binary.pensoft.net/fig/602296</uri></graphic></fig></tp:treatment-sec><tp:treatment-sec sec-type="material" id="SECID0E5PDI"><title>Material examined.</title><p><bold><italic>Holotype</italic></bold> (<named-content xmlns:xlink="http://www.w3.org/1999/xlink" content-type="dwc:institutional_code" xlink:type="simple">MZB</named-content>, Cole.173.075): MZB0203 (GenBank <ext-link xmlns:xlink="http://www.w3.org/1999/xlink" ext-link-type="gen" xlink:href="OK481848" xlink:type="simple">OK481848</ext-link>), Indonesia, C-Sulawesi, Toli-Toli, Gn. Dako, <named-content xmlns:xlink="http://www.w3.org/1999/xlink" content-type="dwc:verbatimCoordinates" xlink:type="simple"><named-content content-type="geo-json" specific-use="{&#34;type&#34;:&#34;Point&#34;,&#34;coordinates&#34;:[120.892750,1.069683]}" id="NCID0EWQDI" xlink:type="simple">01°04.181'N, 120°53.565'E</named-content></named-content> to <named-content xmlns:xlink="http://www.w3.org/1999/xlink" content-type="dwc:verbatimCoordinates" xlink:type="simple"><named-content content-type="geo-json" specific-use="{&#34;type&#34;:&#34;Point&#34;,&#34;coordinates&#34;:[120.894867,1.066117]}" id="NCID0E5QDI" xlink:type="simple">01°03.967'N, 120°53.692'E</named-content></named-content>, 835–970 m, 03-VII-2018, beaten. <bold><italic>Paratype</italic></bold> (<named-content xmlns:xlink="http://www.w3.org/1999/xlink" content-type="dwc:institutional_code" xlink:type="simple">SMNK</named-content>): MZB0097 (GenBank <ext-link xmlns:xlink="http://www.w3.org/1999/xlink" ext-link-type="gen" xlink:href="OK481920" xlink:type="simple">OK481920</ext-link>), Indonesia, C-Sulawesi, Toli-Toli, Gn. Dako, <named-content xmlns:xlink="http://www.w3.org/1999/xlink" content-type="dwc:verbatimCoordinates" xlink:type="simple"><named-content content-type="geo-json" specific-use="{&#34;type&#34;:&#34;Point&#34;,&#34;coordinates&#34;:[120.892753,1.069687]}" id="NCID0ETRDI" xlink:type="simple">01°04.1812'N, 120°53.5652'E</named-content></named-content> to <named-content xmlns:xlink="http://www.w3.org/1999/xlink" content-type="dwc:verbatimCoordinates" xlink:type="simple"><named-content content-type="geo-json" specific-use="{&#34;type&#34;:&#34;Point&#34;,&#34;coordinates&#34;:[120.894858,1.066108]}" id="NCID0E2RDI" xlink:type="simple">01°3.9665'N, 120°53.6915'E</named-content></named-content>, 720–830 m, 01-VII-2018, beaten.</p></tp:treatment-sec><tp:treatment-sec sec-type="distribution" id="SECID0EASDI"><title>Distribution.</title><p>C-Sulawesi Prov. (Mt Dako). Elevation ca. 720–970 m.</p></tp:treatment-sec><tp:treatment-sec sec-type="biology" id="SECID0EFSDI"><title>Biology.</title><p>On foliage in lower montane forest.</p></tp:treatment-sec><tp:treatment-sec sec-type="etymology" id="SECID0EKSDI"><title>Etymology.</title><p>This epithet is named in honor of Hari Sutrisno, curator of moths and researcher at <named-content xmlns:xlink="http://www.w3.org/1999/xlink" content-type="dwc:institutional_code" xlink:type="simple">MZB</named-content>. An invariable genitive.</p></tp:treatment-sec><tp:treatment-sec sec-type="notes" id="SECID0EVSDI"><title>Notes.</title><p><italic><tp:taxon-name><tp:taxon-name-part taxon-name-part-type="genus" reg="Trigonopterus">Trigonopterus</tp:taxon-name-part><tp:taxon-name-part taxon-name-part-type="species" reg="sutrisnoi">sutrisnoi</tp:taxon-name-part></tp:taxon-name></italic> sp. nov. was coded as “<italic><tp:taxon-name><tp:taxon-name-part taxon-name-part-type="genus" reg="Trigonopterus">Trigonopterus</tp:taxon-name-part></tp:taxon-name></italic> sp. 1206”. This species belongs to the <italic><tp:taxon-name><tp:taxon-name-part taxon-name-part-type="genus" reg="Trigonopterus">T.</tp:taxon-name-part><tp:taxon-name-part taxon-name-part-type="species" reg="toraja">toraja</tp:taxon-name-part></tp:taxon-name></italic>-group. It is related to <italic><tp:taxon-name><tp:taxon-name-part taxon-name-part-type="genus" reg="Trigonopterus">T.</tp:taxon-name-part><tp:taxon-name-part taxon-name-part-type="species" reg="toboliensis">toboliensis</tp:taxon-name-part></tp:taxon-name></italic> sp. nov., which differs by its lateral extensions of the penis and a <italic>cox1</italic> p-distance of 15.3–15.5%.</p></tp:treatment-sec></tp:taxon-treatment>
