# Supplementary material for: Twenty-eight new species of Trigonopterus Fauvel (Coleoptera, Curculionidae) from Central Sulawesi
Source: Zookeys. 2021 Oct 22;1065:29–79. doi: 10.3897/zookeys.1065.71680 (PMC8556212; doi:10.3897/zookeys.1065.71680)
Supplement: XML Treatment for Trigonopterus tanah [file zookeys.1065.71680-treatment24.xml]

<!DOCTYPE tp:taxon-treatment
  PUBLIC "-//TaxonX//DTD Taxonomic Treatment Publishing DTD v0 20100105//EN" "tax-treatment-NSO.dtd">
<tp:taxon-treatment xmlns:tp="http://www.plazi.org/taxpub"><tp:treatment-meta><kwd-group><label>Taxon classification</label><kwd><named-content xmlns:xlink="http://www.w3.org/1999/xlink" content-type="kingdom">Animalia</named-content></kwd><kwd><named-content xmlns:xlink="http://www.w3.org/1999/xlink" content-type="order">Coleoptera</named-content></kwd><kwd><named-content xmlns:xlink="http://www.w3.org/1999/xlink" content-type="family">Curculionidae</named-content></kwd></kwd-group><mixed-citation publication-type="journal"><person-group><name><surname>Narakusumo</surname><given-names>Raden Pramesa</given-names></name><name><surname>Riedel</surname><given-names>Alexander</given-names></name></person-group><article-title>Twenty-eight new species of <italic><tp:taxon-name><tp:taxon-name-part taxon-name-part-type="genus" reg="Trigonopterus">Trigonopterus</tp:taxon-name-part></tp:taxon-name></italic> Fauvel (<tp:taxon-name><tp:taxon-name-part taxon-name-part-type="order">Coleoptera</tp:taxon-name-part></tp:taxon-name>, <tp:taxon-name><tp:taxon-name-part taxon-name-part-type="family">Curculionidae</tp:taxon-name-part></tp:taxon-name>) from Central Sulawesi</article-title><source>Zookeys</source><day>22</day><month>10</month><year>2021</year><volume>1065</volume><fpage>29</fpage><lpage>79</lpage><pub-id pub-id-type="doi">10.3897/zookeys.1065.71680</pub-id></mixed-citation></tp:treatment-meta><tp:nomenclature><label>23.</label><tp:taxon-name>
            <object-id xmlns:xlink="http://www.w3.org/1999/xlink" content-type="arpha" xlink:type="simple">E4137F41-DBBC-50E4-895B-95DEFEBE6B3B</object-id>
            <tp:taxon-name-part taxon-name-part-type="genus" reg="Trigonopterus">Trigonopterus</tp:taxon-name-part>
            <tp:taxon-name-part taxon-name-part-type="species" reg="tanah">tanah</tp:taxon-name-part>
            <object-id xmlns:xlink="http://www.w3.org/1999/xlink" content-type="zoobank" xlink:type="simple">http://zoobank.org/E32B51C0-0A96-49D3-9442-3D0513B57B40</object-id>
          </tp:taxon-name><tp:taxon-status xmlns:xlink="http://www.w3.org/1999/xlink" xlink:type="simple">sp. nov.</tp:taxon-status></tp:nomenclature><tp:treatment-sec sec-type="description" id="SECID0ENVDI"><title>Diagnostic description.</title><p><bold><italic>Holotype</italic>. Male</bold> (Fig. <xref ref-type="fig" rid="F23">23a</xref>). Length 2.13 mm. Color of antennae yellowish; legs ferruginous; remainder black. Body subovate; in dorsal aspect with weak constriction, in profile with marked constriction between pronotum and elytron. Rostrum dorsally with median costa and pair of submedian ridges; intervening furrows filled with rows of coarse punctures containing each one indistinct seta; epistome simple, subglabrous. Pronotum with disk dorsally swollen, densely coarsely punctate-reticulate; interspaces between punctures subglabrous. Elytra with striae impressed, with dense rows of deep punctures; sutural interval with row of minute punctures, other intervals subglabrous, costate; basal margin bordered by transverse row of punctures. Profemur with anteroventral ridge simple; meso- and metafemur with denticle in apical 1/2; anterior surface of femora with longitudinal wrinkles, weakly punctate. Metafemur subapically with stridulatory patch. Abdominal ventrites 1–2 microreticulate, concave, with coarse punctures; ventrite 5 almost flat, microreticulate, sparsely punctate. Penis (Fig. <xref ref-type="fig" rid="F23">23b</xref>) with sides of body subparallel; apex rounded, sublaterally with sparse setae; apodemes 2.3 X as long as body of penis; transfer apparatus dentiform, directed basad in repose, flanked by pair of small sclerites; ductus <tp:taxon-name><tp:taxon-name-part taxon-name-part-type="genus" reg="Trigonopterus"/><tp:taxon-name-part taxon-name-part-type="species" reg="ejaculatorius">ejaculatorius</tp:taxon-name-part></tp:taxon-name> with indistinct bulbus.</p><fig id="F23" position="float" orientation="portrait"><object-id xmlns:xlink="http://www.w3.org/1999/xlink" content-type="doi" xlink:type="simple">10.3897/zookeys.1065.71680.figure23</object-id><object-id xmlns:xlink="http://www.w3.org/1999/xlink" content-type="arpha" xlink:type="simple">E40FBA53-7D79-5DBE-8D8E-684785435F80</object-id><label>Figure 23.</label><caption><p><italic><tp:taxon-name><tp:taxon-name-part taxon-name-part-type="genus" reg="Trigonopterus">Trigonopterus</tp:taxon-name-part><tp:taxon-name-part taxon-name-part-type="species" reg="tanah">tanah</tp:taxon-name-part></tp:taxon-name></italic> sp. nov., holotype <bold>a</bold> habitus <bold>b</bold> penis.</p></caption><graphic xmlns:xlink="http://www.w3.org/1999/xlink" xlink:href="zookeys-1065-029-g023.jpg" position="float" orientation="portrait" xlink:type="simple" id="oo_602297.jpg"><uri content-type="original_file" xlink:type="simple">https://binary.pensoft.net/fig/602297</uri></graphic></fig></tp:treatment-sec><tp:treatment-sec sec-type="material" id="SECID0EFXDI"><title>Material examined.</title><p><bold><italic>Holotype</italic></bold> (<named-content xmlns:xlink="http://www.w3.org/1999/xlink" content-type="dwc:institutional_code" xlink:type="simple">MZB</named-content>, Cole.173.056): MZB0202 (GenBank <ext-link xmlns:xlink="http://www.w3.org/1999/xlink" ext-link-type="gen" xlink:href="OK481849" xlink:type="simple">OK481849</ext-link>), Indonesia, C-Sulawesi, Toli-Toli, Gn. Dako, <named-content xmlns:xlink="http://www.w3.org/1999/xlink" content-type="dwc:verbatimCoordinates" xlink:type="simple"><named-content content-type="geo-json" specific-use="{&#34;type&#34;:&#34;Point&#34;,&#34;coordinates&#34;:[120.900900,1.058533]}" id="NCID0E4XDI" xlink:type="simple">01°03.512'N, 120°54.054'E</named-content></named-content>, 1100–1200 m, 13-VII-2018, sifted.</p></tp:treatment-sec><tp:treatment-sec sec-type="distribution" id="SECID0ECYDI"><title>Distribution.</title><p>C-Sulawesi Prov. (Mt Dako). Elevation ca. 1100–1200 m.</p></tp:treatment-sec><tp:treatment-sec sec-type="biology" id="SECID0EHYDI"><title>Biology.</title><p>In leaf litter of montane forest.</p></tp:treatment-sec><tp:treatment-sec sec-type="etymology" id="SECID0EMYDI"><title>Etymology.</title><p>This epithet is the Indonesian word for “soil” and a noun in apposition. It refers to the species´ lifestyle on the ground among leaf litter.</p></tp:treatment-sec><tp:treatment-sec sec-type="notes" id="SECID0ERYDI"><title>Notes.</title><p><italic><tp:taxon-name><tp:taxon-name-part taxon-name-part-type="genus" reg="Trigonopterus">Trigonopterus</tp:taxon-name-part><tp:taxon-name-part taxon-name-part-type="species" reg="tanah">tanah</tp:taxon-name-part></tp:taxon-name></italic> sp. nov. was coded as “<italic><tp:taxon-name><tp:taxon-name-part taxon-name-part-type="genus" reg="Trigonopterus">Trigonopterus</tp:taxon-name-part></tp:taxon-name></italic> sp. 1234”. It is closely related to <italic><tp:taxon-name><tp:taxon-name-part taxon-name-part-type="genus" reg="Trigonopterus">T.</tp:taxon-name-part><tp:taxon-name-part taxon-name-part-type="species" reg="darwini">darwini</tp:taxon-name-part></tp:taxon-name></italic> Riedel, from which it can be distinguished by its coarser sculpture, and the subparallel body of the penis. The <italic>cox1</italic> p-distance of both species is 10.8%.</p></tp:treatment-sec></tp:taxon-treatment>
