# Supplementary material for: Twenty-eight new species of Trigonopterus Fauvel (Coleoptera, Curculionidae) from Central Sulawesi
Source: Zookeys. 2021 Oct 22;1065:29–79. doi: 10.3897/zookeys.1065.71680 (PMC8556212; doi:10.3897/zookeys.1065.71680)
Supplement: XML Treatment for Trigonopterus tejokusumoi [file zookeys.1065.71680-treatment25.xml]

<!DOCTYPE tp:taxon-treatment
  PUBLIC "-//TaxonX//DTD Taxonomic Treatment Publishing DTD v0 20100105//EN" "tax-treatment-NSO.dtd">
<tp:taxon-treatment xmlns:tp="http://www.plazi.org/taxpub"><tp:treatment-meta><kwd-group><label>Taxon classification</label><kwd><named-content xmlns:xlink="http://www.w3.org/1999/xlink" content-type="kingdom">Animalia</named-content></kwd><kwd><named-content xmlns:xlink="http://www.w3.org/1999/xlink" content-type="order">Coleoptera</named-content></kwd><kwd><named-content xmlns:xlink="http://www.w3.org/1999/xlink" content-type="family">Curculionidae</named-content></kwd></kwd-group><mixed-citation publication-type="journal"><person-group><name><surname>Narakusumo</surname><given-names>Raden Pramesa</given-names></name><name><surname>Riedel</surname><given-names>Alexander</given-names></name></person-group><article-title>Twenty-eight new species of <italic><tp:taxon-name><tp:taxon-name-part taxon-name-part-type="genus" reg="Trigonopterus">Trigonopterus</tp:taxon-name-part></tp:taxon-name></italic> Fauvel (<tp:taxon-name><tp:taxon-name-part taxon-name-part-type="order">Coleoptera</tp:taxon-name-part></tp:taxon-name>, <tp:taxon-name><tp:taxon-name-part taxon-name-part-type="family">Curculionidae</tp:taxon-name-part></tp:taxon-name>) from Central Sulawesi</article-title><source>Zookeys</source><day>22</day><month>10</month><year>2021</year><volume>1065</volume><fpage>29</fpage><lpage>79</lpage><pub-id pub-id-type="doi">10.3897/zookeys.1065.71680</pub-id></mixed-citation></tp:treatment-meta><tp:nomenclature><label>24.</label><tp:taxon-name>
            <object-id xmlns:xlink="http://www.w3.org/1999/xlink" content-type="arpha" xlink:type="simple">6B7B344D-2D27-59F5-A105-B899043474B7</object-id>
            <tp:taxon-name-part taxon-name-part-type="genus" reg="Trigonopterus">Trigonopterus</tp:taxon-name-part>
            <tp:taxon-name-part taxon-name-part-type="species" reg="tejokusumoi">tejokusumoi</tp:taxon-name-part>
            <object-id xmlns:xlink="http://www.w3.org/1999/xlink" content-type="zoobank" xlink:type="simple">http://zoobank.org/7AD6A5C2-873A-467B-98CD-220501419A60</object-id>
          </tp:taxon-name><tp:taxon-status xmlns:xlink="http://www.w3.org/1999/xlink" xlink:type="simple">sp. nov.</tp:taxon-status></tp:nomenclature><tp:treatment-sec sec-type="description" id="SECID0E51DI"><title>Diagnostic description.</title><p><bold><italic>Holotype</italic>. Male</bold> (Fig. <xref ref-type="fig" rid="F24">24a</xref>). Length 2.90 mm. Color of antennae and tarsi ferruginous, remainder black. Body subovate; in dorsal aspect with weak constriction between pronotum and elytron; in profile dorsally convex. Rostrum dorsally with median costa and pair of submedian ridges; intervening furrows with sparse rows of suberect scales; epistome indistinct, subglabrous. Eyes medially approximate. Pronotum with disk densely punctate, laterally punctures larger; interspaces subglabrous. Elytra densely irregularly punctate with small punctures; striae indistinct; hardly visible; interspaces subglabrous; stria 8 along humerus with row of six coarse punctures. Femora edentate; anterior and dorsal surface coarsely punctate, reticulate, each puncture containing silvery elongate scale. Meso- and metafemur with anteroventral ridge crenate; metafemur subapically with stridulatory patch. Metatibia in apical half ventrally with fringe of long setae. Abdominal ventrites 1–2 concave, dull, with sparse punctures, each bearing suberect scale; ventrite 5 with shallow impression, microreticulate, dull, with sparse suberect scales. Penis (Fig. <xref ref-type="fig" rid="F24">24b</xref>) with sides of body subparallel; apex asymmetrical, obtuse median extension shifted to the left, with sparse setae; apodemes 2.1× as long as body of penis; transfer apparatus spiniform, supported by plate-like sclerite; ductus <tp:taxon-name><tp:taxon-name-part taxon-name-part-type="genus" reg="Trigonopterus"/><tp:taxon-name-part taxon-name-part-type="species" reg="ejaculatorius">ejaculatorius</tp:taxon-name-part></tp:taxon-name> with indistinct bulbus. <bold><italic>Intraspecific variation</italic></bold>. Length 2.38–3.00 mm. Female body more slender. Female rostrum slender, dorsally subglabrous, with submedian row of punctures and sublateral furrows. Female abdominal ventrite 5 flat, punctate, with suberect scales.</p><fig id="F24" position="float" orientation="portrait"><object-id xmlns:xlink="http://www.w3.org/1999/xlink" content-type="doi" xlink:type="simple">10.3897/zookeys.1065.71680.figure24</object-id><object-id xmlns:xlink="http://www.w3.org/1999/xlink" content-type="arpha" xlink:type="simple">D97D51D6-64EB-5C57-87EC-670C4FC9227C</object-id><label>Figure 24.</label><caption><p><italic><tp:taxon-name><tp:taxon-name-part taxon-name-part-type="genus" reg="Trigonopterus">Trigonopterus</tp:taxon-name-part><tp:taxon-name-part taxon-name-part-type="species" reg="tejokusumoi">tejokusumoi</tp:taxon-name-part></tp:taxon-name></italic> sp. nov., holotype <bold>a</bold> habitus <bold>b</bold> penis.</p></caption><graphic xmlns:xlink="http://www.w3.org/1999/xlink" xlink:href="zookeys-1065-029-g024.jpg" position="float" orientation="portrait" xlink:type="simple" id="oo_602298.jpg"><uri content-type="original_file" xlink:type="simple">https://binary.pensoft.net/fig/602298</uri></graphic></fig></tp:treatment-sec><tp:treatment-sec sec-type="material" id="SECID0EZ3DI"><title>Material examined.</title><p><bold><italic>Holotype</italic></bold> (<named-content xmlns:xlink="http://www.w3.org/1999/xlink" content-type="dwc:institutional_code" xlink:type="simple">MZB</named-content>, Cole.173.076): MZB0137 (GenBank <ext-link xmlns:xlink="http://www.w3.org/1999/xlink" ext-link-type="gen" xlink:href="OK481897" xlink:type="simple">OK481897</ext-link>), Indonesia, C-Sulawesi, Tojo Una-Una, Matako, Gn. Pompangeo, <named-content xmlns:xlink="http://www.w3.org/1999/xlink" content-type="dwc:verbatimCoordinates" xlink:type="simple"><named-content content-type="geo-json" specific-use="{&#34;type&#34;:&#34;Point&#34;,&#34;coordinates&#34;:[120.926000,-1.586917]}" id="NCID0ER4DI" xlink:type="simple">01°35.215'S, 120°55.560'E</named-content></named-content> to <named-content xmlns:xlink="http://www.w3.org/1999/xlink" content-type="dwc:verbatimCoordinates" xlink:type="simple"><named-content content-type="geo-json" specific-use="{&#34;type&#34;:&#34;Point&#34;,&#34;coordinates&#34;:[120.924833,-1.584650]}" id="NCID0EZ4DI" xlink:type="simple">01°35.079'S, 120°55.49'E</named-content></named-content>, 1900 m, 28-II-2020, beaten. <bold><italic>Paratypes</italic></bold> (<named-content xmlns:xlink="http://www.w3.org/1999/xlink" content-type="dwc:institutional_code" xlink:type="simple">MZB</named-content>, <named-content xmlns:xlink="http://www.w3.org/1999/xlink" content-type="dwc:institutional_code" xlink:type="simple">SMNK</named-content>): Indonesia, C-Sulawesi, Tojo Una-Una, Matako, Gn. Pompangeo 7 exx, same data as holotype; 13 exx, MZB0139 (GenBank <ext-link xmlns:xlink="http://www.w3.org/1999/xlink" ext-link-type="gen" xlink:href="OK481895" xlink:type="simple">OK481895</ext-link>), MZB0206 (GenBank <ext-link xmlns:xlink="http://www.w3.org/1999/xlink" ext-link-type="gen" xlink:href="OK481847" xlink:type="simple">OK481847</ext-link>), <named-content xmlns:xlink="http://www.w3.org/1999/xlink" content-type="dwc:verbatimCoordinates" xlink:type="simple"><named-content content-type="geo-json" specific-use="{&#34;type&#34;:&#34;Point&#34;,&#34;coordinates&#34;:[120.923950,-1.593383]}" id="NCID0EY5DI" xlink:type="simple">01°35.603'S, 120°55.437'E</named-content></named-content> to <named-content xmlns:xlink="http://www.w3.org/1999/xlink" content-type="dwc:verbatimCoordinates" xlink:type="simple"><named-content content-type="geo-json" specific-use="{&#34;type&#34;:&#34;Point&#34;,&#34;coordinates&#34;:[120.925783,-1.590100]}" id="NCID0EA6DI" xlink:type="simple">01°35.406'S, 120°55.547'E</named-content></named-content>, 1800 m, 29-II-2020, beaten; 15 exx, MZB0266 (PCR failed), MZB0267 (PCR failed), MZB0268 (PCR failed), <named-content xmlns:xlink="http://www.w3.org/1999/xlink" content-type="dwc:verbatimCoordinates" xlink:type="simple"><named-content content-type="geo-json" specific-use="{&#34;type&#34;:&#34;Point&#34;,&#34;coordinates&#34;:[120.927383,-1.589317]}" id="NCID0EI6DI" xlink:type="simple">01°35.359'S, 120°55.643'E</named-content></named-content> to <named-content xmlns:xlink="http://www.w3.org/1999/xlink" content-type="dwc:verbatimCoordinates" xlink:type="simple"><named-content content-type="geo-json" specific-use="{&#34;type&#34;:&#34;Point&#34;,&#34;coordinates&#34;:[120.923083,-1.593017]}" id="NCID0EQ6DI" xlink:type="simple">01°35.581'S, 120°55.385'E</named-content></named-content>, 1800 m, 29-II-2020, beaten; 8 exx, <named-content xmlns:xlink="http://www.w3.org/1999/xlink" content-type="dwc:verbatimCoordinates" xlink:type="simple"><named-content content-type="geo-json" specific-use="{&#34;type&#34;:&#34;Point&#34;,&#34;coordinates&#34;:[120.926467,-1.587733]}" id="NCID0EY6DI" xlink:type="simple">01°35.264'S, 120°55.588'E</named-content></named-content> to <named-content xmlns:xlink="http://www.w3.org/1999/xlink" content-type="dwc:verbatimCoordinates" xlink:type="simple"><named-content content-type="geo-json" specific-use="{&#34;type&#34;:&#34;Point&#34;,&#34;coordinates&#34;:[120.926650,-1.588983]}" id="NCID0EBAAK" xlink:type="simple">01°35.339'S, 120°55.599'E</named-content></named-content>, 1900 m, 27-II-2020, beaten; 12 exx, <named-content xmlns:xlink="http://www.w3.org/1999/xlink" content-type="dwc:verbatimCoordinates" xlink:type="simple"><named-content content-type="geo-json" specific-use="{&#34;type&#34;:&#34;Point&#34;,&#34;coordinates&#34;:[120.926467,-1.587733]}" id="NCID0EJAAK" xlink:type="simple">01°35.264'S, 120°55.588'E</named-content></named-content> to <named-content xmlns:xlink="http://www.w3.org/1999/xlink" content-type="dwc:verbatimCoordinates" xlink:type="simple"><named-content content-type="geo-json" specific-use="{&#34;type&#34;:&#34;Point&#34;,&#34;coordinates&#34;:[120.926650,-1.588983]}" id="NCID0ERAAK" xlink:type="simple">01°35.339'S, 120°55.599'E</named-content></named-content>, 1900 m, 26–27-II-2020, beaten; 4 exx, MZB0211 (GenBank <ext-link xmlns:xlink="http://www.w3.org/1999/xlink" ext-link-type="gen" xlink:href="OK481842" xlink:type="simple">OK481842</ext-link>), MZB0212 (GenBank <ext-link xmlns:xlink="http://www.w3.org/1999/xlink" ext-link-type="gen" xlink:href="OK481841" xlink:type="simple">OK481841</ext-link>), <named-content xmlns:xlink="http://www.w3.org/1999/xlink" content-type="dwc:verbatimCoordinates" xlink:type="simple"><named-content content-type="geo-json" specific-use="{&#34;type&#34;:&#34;Point&#34;,&#34;coordinates&#34;:[120.924450,-1.584567]}" id="NCID0EDBAK" xlink:type="simple">01°35.074'S, 120°55.467'E</named-content></named-content> to <named-content xmlns:xlink="http://www.w3.org/1999/xlink" content-type="dwc:verbatimCoordinates" xlink:type="simple"><named-content content-type="geo-json" specific-use="{&#34;type&#34;:&#34;Point&#34;,&#34;coordinates&#34;:[120.925117,-1.585900]}" id="NCID0ELBAK" xlink:type="simple">01°35.154'S, 120°55.507'E</named-content></named-content>, 1900 m, 28-II-2020, beaten; 26 exx, MZB0138 (GenBank <ext-link xmlns:xlink="http://www.w3.org/1999/xlink" ext-link-type="gen" xlink:href="OK481896" xlink:type="simple">OK481896</ext-link>), MZB0265 (GenBank <ext-link xmlns:xlink="http://www.w3.org/1999/xlink" ext-link-type="gen" xlink:href="OK481788" xlink:type="simple">OK481788</ext-link>), <named-content xmlns:xlink="http://www.w3.org/1999/xlink" content-type="dwc:verbatimCoordinates" xlink:type="simple"><named-content content-type="geo-json" specific-use="{&#34;type&#34;:&#34;Point&#34;,&#34;coordinates&#34;:[120.927633,-1.586617]}" id="NCID0E4BAK" xlink:type="simple">01°35.197'S, 120°55.658'E</named-content></named-content> to <named-content xmlns:xlink="http://www.w3.org/1999/xlink" content-type="dwc:verbatimCoordinates" xlink:type="simple"><named-content content-type="geo-json" specific-use="{&#34;type&#34;:&#34;Point&#34;,&#34;coordinates&#34;:[120.927033,-1.585450]}" id="NCID0EFCAK" xlink:type="simple">01°35.127'S, 120°55.622'E</named-content></named-content>, 2000 m, 01-III-2020, beaten; 1 ex, <named-content xmlns:xlink="http://www.w3.org/1999/xlink" content-type="dwc:verbatimCoordinates" xlink:type="simple"><named-content content-type="geo-json" specific-use="{&#34;type&#34;:&#34;Point&#34;,&#34;coordinates&#34;:[120.927633,-1.586617]}" id="NCID0ENCAK" xlink:type="simple">01°35.197'S, 120°55.658'E</named-content></named-content> to <named-content xmlns:xlink="http://www.w3.org/1999/xlink" content-type="dwc:verbatimCoordinates" xlink:type="simple"><named-content content-type="geo-json" specific-use="{&#34;type&#34;:&#34;Point&#34;,&#34;coordinates&#34;:[120.927033,-1.585450]}" id="NCID0EVCAK" xlink:type="simple">01°35.127'S, 120°55.622'E</named-content></named-content>, 2000 m, 01-III-2020, sifted.</p></tp:treatment-sec><tp:treatment-sec sec-type="distribution" id="SECID0E1CAK"><title>Distribution.</title><p>C-Sulawesi Prov. (Mt Pompangeo). Elevation 1800–2000 m.</p></tp:treatment-sec><tp:treatment-sec sec-type="biology" id="SECID0E6CAK"><title>Biology.</title><p>On foliage in montane forest.</p></tp:treatment-sec><tp:treatment-sec sec-type="etymology" id="SECID0EEDAK"><title>Etymology.</title><p>This species is named in honor of Slamet Tedjokoesoemo, pioneer of veterinary science in Indonesia and grandfather of the first author. An invariable genitive.</p></tp:treatment-sec><tp:treatment-sec sec-type="notes" id="SECID0EJDAK"><title>Notes.</title><p><italic><tp:taxon-name><tp:taxon-name-part taxon-name-part-type="genus" reg="Trigonopterus">Trigonopterus</tp:taxon-name-part><tp:taxon-name-part taxon-name-part-type="species" reg="tejokusumoi">tejokusumoi</tp:taxon-name-part></tp:taxon-name></italic> sp. nov. was coded as “<italic><tp:taxon-name><tp:taxon-name-part taxon-name-part-type="genus" reg="Trigonopterus">Trigonopterus</tp:taxon-name-part></tp:taxon-name></italic> sp. 1200”. This species belongs to the <italic><tp:taxon-name><tp:taxon-name-part taxon-name-part-type="genus" reg="Trigonopterus">T.</tp:taxon-name-part><tp:taxon-name-part taxon-name-part-type="species" reg="barbipes">barbipes</tp:taxon-name-part></tp:taxon-name></italic>-group. It is most closely related to <italic><tp:taxon-name><tp:taxon-name-part taxon-name-part-type="genus" reg="Trigonopterus">T.</tp:taxon-name-part><tp:taxon-name-part taxon-name-part-type="species" reg="barbipes">barbipes</tp:taxon-name-part></tp:taxon-name></italic> Riedel, but differs by smaller and more irregular elytral punctures, a peculiar obtuse apex of the penis and a 16% <italic>cox1</italic> p-distance.</p></tp:treatment-sec></tp:taxon-treatment>
