# Supplementary material for: Twenty-eight new species of Trigonopterus Fauvel (Coleoptera, Curculionidae) from Central Sulawesi
Source: Zookeys. 2021 Oct 22;1065:29–79. doi: 10.3897/zookeys.1065.71680 (PMC8556212; doi:10.3897/zookeys.1065.71680)
Supplement: XML Treatment for Trigonopterus toboliensis [file zookeys.1065.71680-treatment26.xml]

<!DOCTYPE tp:taxon-treatment
  PUBLIC "-//TaxonX//DTD Taxonomic Treatment Publishing DTD v0 20100105//EN" "tax-treatment-NSO.dtd">
<tp:taxon-treatment xmlns:tp="http://www.plazi.org/taxpub"><tp:treatment-meta><kwd-group><label>Taxon classification</label><kwd><named-content xmlns:xlink="http://www.w3.org/1999/xlink" content-type="kingdom">Animalia</named-content></kwd><kwd><named-content xmlns:xlink="http://www.w3.org/1999/xlink" content-type="order">Coleoptera</named-content></kwd><kwd><named-content xmlns:xlink="http://www.w3.org/1999/xlink" content-type="family">Curculionidae</named-content></kwd></kwd-group><mixed-citation publication-type="journal"><person-group><name><surname>Narakusumo</surname><given-names>Raden Pramesa</given-names></name><name><surname>Riedel</surname><given-names>Alexander</given-names></name></person-group><article-title>Twenty-eight new species of <italic><tp:taxon-name><tp:taxon-name-part taxon-name-part-type="genus" reg="Trigonopterus">Trigonopterus</tp:taxon-name-part></tp:taxon-name></italic> Fauvel (<tp:taxon-name><tp:taxon-name-part taxon-name-part-type="order">Coleoptera</tp:taxon-name-part></tp:taxon-name>, <tp:taxon-name><tp:taxon-name-part taxon-name-part-type="family">Curculionidae</tp:taxon-name-part></tp:taxon-name>) from Central Sulawesi</article-title><source>Zookeys</source><day>22</day><month>10</month><year>2021</year><volume>1065</volume><fpage>29</fpage><lpage>79</lpage><pub-id pub-id-type="doi">10.3897/zookeys.1065.71680</pub-id></mixed-citation></tp:treatment-meta><tp:nomenclature><label>25.</label><tp:taxon-name>
            <object-id xmlns:xlink="http://www.w3.org/1999/xlink" content-type="arpha" xlink:type="simple">A7994E65-AE69-5D8A-8DA6-8B4605DF2030</object-id>
            <tp:taxon-name-part taxon-name-part-type="genus" reg="Trigonopterus">Trigonopterus</tp:taxon-name-part>
            <tp:taxon-name-part taxon-name-part-type="species" reg="toboliensis">toboliensis</tp:taxon-name-part>
            <object-id xmlns:xlink="http://www.w3.org/1999/xlink" content-type="zoobank" xlink:type="simple">http://zoobank.org/3CD000BF-2C7C-4FA4-85B0-3174D02272D4</object-id>
          </tp:taxon-name><tp:taxon-status xmlns:xlink="http://www.w3.org/1999/xlink" xlink:type="simple">sp. nov.</tp:taxon-status></tp:nomenclature><tp:treatment-sec sec-type="description" id="SECID0EBGAK"><title>Diagnostic description.</title><p><bold><italic>Holotype</italic>. Male</bold> (Fig. <xref ref-type="fig" rid="F25">25a</xref>). Length 2.90 mm. Color of antennae ferruginous, legs dark ferruginous, remainder black. Body subrhomboid; in profile dorsally convex. Rostrum with median and pair of submedian carinae; intervening furrows with rows of suberect scales; epistome indistinct, sparsely setose; profile in basal 1/3 dorsally swollen, markedly convex to forehead. Pronotum with disk densely punctate, interspace subglabrous; median line impunctate. Elytra irregularly punctate with small punctures; interspaces subglabrous; striae 2–6 marked by fine hairlines. Femora edentate; with anteroventral ridge crenulate. Metafemur dorsally with suberect silvery scales, dorsoposterior edge denticulate; subapically with stridulatory patch. Metatibia with dorsal edge very weakly denticulate, subapically with constriction. Abdominal ventrites 1–2 concave, subglabrous, almost impunctate, with sparse suberect scales; ventrite 5 flat, densely punctate, punctures with suberect scales, interspaces microreticulate. Penis (Fig. <xref ref-type="fig" rid="F25">25b</xref>) with sides of body subparallel, near middle body with lateral flanges; apex with median triangular extension, without setae; apodemes 2.2× as long as body of penis; transfer apparatus spiniform; ductus <tp:taxon-name><tp:taxon-name-part taxon-name-part-type="genus" reg="Trigonopterus"/><tp:taxon-name-part taxon-name-part-type="species" reg="ejaculatorius">ejaculatorius</tp:taxon-name-part></tp:taxon-name> with indistinct bulbus. <bold><italic>Intraspecific variation</italic>.</bold> Length 2.90–3.09 mm. Female rostrum slender, in apical half dorsally subglabrous, with submedian row of punctures and sublateral furrows. Female ventrite 5 flat, sparsely punctate, subapically with sparse scales.</p><fig id="F25" position="float" orientation="portrait"><object-id xmlns:xlink="http://www.w3.org/1999/xlink" content-type="doi" xlink:type="simple">10.3897/zookeys.1065.71680.figure25</object-id><object-id xmlns:xlink="http://www.w3.org/1999/xlink" content-type="arpha" xlink:type="simple">183C4FFB-DD88-57FD-8910-9D77D6A8F2B6</object-id><label>Figure 25.</label><caption><p><italic><tp:taxon-name><tp:taxon-name-part taxon-name-part-type="genus" reg="Trigonopterus">Trigonopterus</tp:taxon-name-part><tp:taxon-name-part taxon-name-part-type="species" reg="toboliensis">toboliensis</tp:taxon-name-part></tp:taxon-name></italic> sp. nov., holotype <bold>a</bold> habitus <bold>b</bold> penis.</p></caption><graphic xmlns:xlink="http://www.w3.org/1999/xlink" xlink:href="zookeys-1065-029-g025.jpg" position="float" orientation="portrait" xlink:type="simple" id="oo_602299.jpg"><uri content-type="original_file" xlink:type="simple">https://binary.pensoft.net/fig/602299</uri></graphic></fig></tp:treatment-sec><tp:treatment-sec sec-type="material" id="SECID0E4HAK"><title>Material examined.</title><p><bold><italic>Holotype</italic></bold> (<named-content xmlns:xlink="http://www.w3.org/1999/xlink" content-type="dwc:institutional_code" xlink:type="simple">MZB</named-content>, Cole.173.077): MZB0126 (GenBank <ext-link xmlns:xlink="http://www.w3.org/1999/xlink" ext-link-type="gen" xlink:href="OK481908" xlink:type="simple">OK481908</ext-link>), Indonesia, C-Sulawesi, Palu, Donggala – Toboli, Kebun Kopi, <named-content xmlns:xlink="http://www.w3.org/1999/xlink" content-type="dwc:verbatimCoordinates" xlink:type="simple"><named-content content-type="geo-json" specific-use="{&#34;type&#34;:&#34;Point&#34;,&#34;coordinates&#34;:[119.945983,-0.720933]}" id="NCID0EVIAK" xlink:type="simple">00°43.256'S, 119°56.759'E</named-content></named-content>, 850 m, 03-III-2020, beaten. <bold><italic>Paratypes</italic></bold> (<named-content xmlns:xlink="http://www.w3.org/1999/xlink" content-type="dwc:institutional_code" xlink:type="simple">MZB</named-content>, <named-content xmlns:xlink="http://www.w3.org/1999/xlink" content-type="dwc:institutional_code" xlink:type="simple">SMNK</named-content>): MZB0127 (GenBank <ext-link xmlns:xlink="http://www.w3.org/1999/xlink" ext-link-type="gen" xlink:href="OK481907" xlink:type="simple">OK481907</ext-link>), MZB0213 (GenBank <ext-link xmlns:xlink="http://www.w3.org/1999/xlink" ext-link-type="gen" xlink:href="OK481840" xlink:type="simple">OK481840</ext-link>), MZB0214 (GenBank <ext-link xmlns:xlink="http://www.w3.org/1999/xlink" ext-link-type="gen" xlink:href="OK481839" xlink:type="simple">OK481839</ext-link>), MZB0215 (GenBank <ext-link xmlns:xlink="http://www.w3.org/1999/xlink" ext-link-type="gen" xlink:href="OK481838" xlink:type="simple">OK481838</ext-link>), same data as holotype; 4 exx, ARC7157 (GenBank <ext-link xmlns:xlink="http://www.w3.org/1999/xlink" ext-link-type="gen" xlink:href="OK481769" xlink:type="simple">OK481769</ext-link>), Palu, Palolo, Kamarora, trail to waterfall, ca. <named-content xmlns:xlink="http://www.w3.org/1999/xlink" content-type="dwc:verbatimCoordinates" xlink:type="simple"><named-content content-type="geo-json" specific-use="{&#34;type&#34;:&#34;Point&#34;,&#34;coordinates&#34;:[120.160800,-1.209017]}" id="NCID0EDKAK" xlink:type="simple">01°12.541'S, 120°09.648'E</named-content></named-content>, 700 m, 23–27-VIII-1997, beaten.</p></tp:treatment-sec><tp:treatment-sec sec-type="distribution" id="SECID0EIKAK"><title>Distribution.</title><p>C-Sulawesi Prov. (Palu, Palolo). Elevation 700–850 m.</p></tp:treatment-sec><tp:treatment-sec sec-type="biology" id="SECID0ENKAK"><title>Biology.</title><p>On foliage in montane forest.</p></tp:treatment-sec><tp:treatment-sec sec-type="etymology" id="SECID0ESKAK"><title>Etymology.</title><p>This epithet is a Latinized adjective based on Toboli village.</p></tp:treatment-sec><tp:treatment-sec sec-type="notes" id="SECID0EXKAK"><title>Notes.</title><p><italic><tp:taxon-name><tp:taxon-name-part taxon-name-part-type="genus" reg="Trigonopterus">Trigonopterus</tp:taxon-name-part><tp:taxon-name-part taxon-name-part-type="species" reg="toboliensis">toboliensis</tp:taxon-name-part></tp:taxon-name></italic> sp. nov. was coded as “<italic><tp:taxon-name><tp:taxon-name-part taxon-name-part-type="genus" reg="Trigonopterus">Trigonopterus</tp:taxon-name-part></tp:taxon-name></italic> sp. 1192”. This species belongs to the <italic><tp:taxon-name><tp:taxon-name-part taxon-name-part-type="genus" reg="Trigonopterus">T.</tp:taxon-name-part><tp:taxon-name-part taxon-name-part-type="species" reg="toraja">toraja</tp:taxon-name-part></tp:taxon-name></italic>-group. It is closely related to <italic><tp:taxon-name><tp:taxon-name-part taxon-name-part-type="genus" reg="Trigonopterus">T.</tp:taxon-name-part><tp:taxon-name-part taxon-name-part-type="species" reg="ampanensis">ampanensis</tp:taxon-name-part></tp:taxon-name></italic> Riedel from which it differs by the shape and position of the lateral extensions of the penis and a <italic>cox1</italic> p-distance of 14.5–14.7%.</p></tp:treatment-sec></tp:taxon-treatment>
