# Supplementary material for: Twenty-eight new species of Trigonopterus Fauvel (Coleoptera, Curculionidae) from Central Sulawesi
Source: Zookeys. 2021 Oct 22;1065:29–79. doi: 10.3897/zookeys.1065.71680 (PMC8556212; doi:10.3897/zookeys.1065.71680)
Supplement: XML Treatment for Trigonopterus tolitoliensis [file zookeys.1065.71680-treatment27.xml]

<!DOCTYPE tp:taxon-treatment
  PUBLIC "-//TaxonX//DTD Taxonomic Treatment Publishing DTD v0 20100105//EN" "tax-treatment-NSO.dtd">
<tp:taxon-treatment xmlns:tp="http://www.plazi.org/taxpub"><tp:treatment-meta><kwd-group><label>Taxon classification</label><kwd><named-content xmlns:xlink="http://www.w3.org/1999/xlink" content-type="kingdom">Animalia</named-content></kwd><kwd><named-content xmlns:xlink="http://www.w3.org/1999/xlink" content-type="order">Coleoptera</named-content></kwd><kwd><named-content xmlns:xlink="http://www.w3.org/1999/xlink" content-type="family">Curculionidae</named-content></kwd></kwd-group><mixed-citation publication-type="journal"><person-group><name><surname>Narakusumo</surname><given-names>Raden Pramesa</given-names></name><name><surname>Riedel</surname><given-names>Alexander</given-names></name></person-group><article-title>Twenty-eight new species of <italic><tp:taxon-name><tp:taxon-name-part taxon-name-part-type="genus" reg="Trigonopterus">Trigonopterus</tp:taxon-name-part></tp:taxon-name></italic> Fauvel (<tp:taxon-name><tp:taxon-name-part taxon-name-part-type="order">Coleoptera</tp:taxon-name-part></tp:taxon-name>, <tp:taxon-name><tp:taxon-name-part taxon-name-part-type="family">Curculionidae</tp:taxon-name-part></tp:taxon-name>) from Central Sulawesi</article-title><source>Zookeys</source><day>22</day><month>10</month><year>2021</year><volume>1065</volume><fpage>29</fpage><lpage>79</lpage><pub-id pub-id-type="doi">10.3897/zookeys.1065.71680</pub-id></mixed-citation></tp:treatment-meta><tp:nomenclature><label>26.</label><tp:taxon-name>
            <object-id xmlns:xlink="http://www.w3.org/1999/xlink" content-type="arpha" xlink:type="simple">A126C2FF-E411-55BA-9283-BD7C3FC71DB8</object-id>
            <tp:taxon-name-part taxon-name-part-type="genus" reg="Trigonopterus">Trigonopterus</tp:taxon-name-part>
            <tp:taxon-name-part taxon-name-part-type="species" reg="tolitoliensis">tolitoliensis</tp:taxon-name-part>
            <object-id xmlns:xlink="http://www.w3.org/1999/xlink" content-type="zoobank" xlink:type="simple">http://zoobank.org/0E1883D2-0FCF-446C-BC9A-8B0BB603DDDF</object-id>
          </tp:taxon-name><tp:taxon-status xmlns:xlink="http://www.w3.org/1999/xlink" xlink:type="simple">sp. nov.</tp:taxon-status></tp:nomenclature><tp:treatment-sec sec-type="description" id="SECID0EPNAK"><title>Diagnostic description.</title><p><bold><italic>Holotype</italic>. Male</bold> (Fig. <xref ref-type="fig" rid="F26">26a</xref>). Length 3.00 mm. Color of antennae ferruginous; legs dark ferruginous; remainder black. Body subovate; in dorsal aspect with weak constriction between pronotum and elytron; in profile dorsally convex. Rostrum dorsally with median and pair of submedian costae separated by row of coarse punctures; epistome with surface subglabrous and suberect setae, posteriorly with three denticles. Pronotum with weak subapical constriction; disk densely punctate; median line impunctate; interspaces between punctures subglabrous, subequal to punctures’ diameter. Elytra subglabrous, with striae marked by rows of small punctures and fine hairlines; along basal margin with transverse row of denser punctures; stria 8 along humerus with six coarse punctures; intervals subglabrous. Femora edentate, with distinct anteroventral ridge. Metafemur with dorsoposterior edge crenate; subapically with stridulatory patch. Posterior surface of metatibia with rows of long suberect spatulate scales. Abdominal ventrites 1–2 concave, dull-shagreened, with sparse punctures; behind metacoxa with angular knob; ventrite 5 concave, subglabrous, sublaterally with sparse erect scales. Penis (Fig. <xref ref-type="fig" rid="F26">26b</xref>) with sides of body subparallel; apex symmetrical, with median subangular extension and sparse setae; dorsally body in front of middle with pair of brushes of long setae; apodemes 1.9× as long as body of penis; transfer apparatus Y-shaped; ductus <tp:taxon-name><tp:taxon-name-part taxon-name-part-type="genus" reg="Trigonopterus"/><tp:taxon-name-part taxon-name-part-type="species" reg="ejaculatorius">ejaculatorius</tp:taxon-name-part></tp:taxon-name> without bulbus. <bold><italic>Intraspecific variation</italic></bold>. Length 2.08–3.16 mm. Female rostrum in apical half slender, dorsally subglabrous, with submedian rows of punctures and sublateral furrows; female epistome indistinct. Female abdominal ventrites 1–2 weakly concave, with sparse minute punctures; female ventrite 5 weakly concave, with scattered punctures and setae.</p><fig id="F26" position="float" orientation="portrait"><object-id xmlns:xlink="http://www.w3.org/1999/xlink" content-type="doi" xlink:type="simple">10.3897/zookeys.1065.71680.figure26</object-id><object-id xmlns:xlink="http://www.w3.org/1999/xlink" content-type="arpha" xlink:type="simple">26EBAE85-BFFC-5221-A09F-FA7276FC7A2D</object-id><label>Figure 26.</label><caption><p><italic><tp:taxon-name><tp:taxon-name-part taxon-name-part-type="genus" reg="Trigonopterus">Trigonopterus</tp:taxon-name-part><tp:taxon-name-part taxon-name-part-type="species" reg="tolitoliensis">tolitoliensis</tp:taxon-name-part></tp:taxon-name></italic> sp. nov., holotype <bold>a</bold> habitus <bold>b</bold> penis.</p></caption><graphic xmlns:xlink="http://www.w3.org/1999/xlink" xlink:href="zookeys-1065-029-g026.jpg" position="float" orientation="portrait" xlink:type="simple" id="oo_602300.jpg"><uri content-type="original_file" xlink:type="simple">https://binary.pensoft.net/fig/602300</uri></graphic></fig></tp:treatment-sec><tp:treatment-sec sec-type="material" id="SECID0EKPAK"><title>Material examined.</title><p><bold><italic>Holotype</italic></bold> (<named-content xmlns:xlink="http://www.w3.org/1999/xlink" content-type="dwc:institutional_code" xlink:type="simple">MZB</named-content>, Cole.173.078): MZB0050 (GenBank <ext-link xmlns:xlink="http://www.w3.org/1999/xlink" ext-link-type="gen" xlink:href="OK481965" xlink:type="simple">OK481965</ext-link>), Indonesia, C-Sulawesi Prov., Toli-Toli, Gn. Dako, Base camp 1, <named-content xmlns:xlink="http://www.w3.org/1999/xlink" content-type="dwc:verbatimCoordinates" xlink:type="simple"><named-content content-type="geo-json" specific-use="{&#34;type&#34;:&#34;Point&#34;,&#34;coordinates&#34;:[120.898900,1.063033]}" id="NCID0ECQAK" xlink:type="simple">01°03.782'N, 120°53.934'E</named-content></named-content> to <named-content xmlns:xlink="http://www.w3.org/1999/xlink" content-type="dwc:verbatimCoordinates" xlink:type="simple"><named-content content-type="geo-json" specific-use="{&#34;type&#34;:&#34;Point&#34;,&#34;coordinates&#34;:[120.900533,1.059567]}" id="NCID0EKQAK" xlink:type="simple">01°03.574'N, 120°54.032'E</named-content></named-content>, 970–1100 m, 05–06-VII-2018, beaten. <bold><italic>Paratypes</italic></bold> (<named-content xmlns:xlink="http://www.w3.org/1999/xlink" content-type="dwc:institutional_code" xlink:type="simple">MZB</named-content>, <named-content xmlns:xlink="http://www.w3.org/1999/xlink" content-type="dwc:institutional_code" xlink:type="simple">SMNK</named-content>): Indonesia, C-Sulawesi Prov., Toli-Toli, Gn. Dako: 52 exx, same as holotype; 1 ex, <named-content xmlns:xlink="http://www.w3.org/1999/xlink" content-type="dwc:verbatimCoordinates" xlink:type="simple"><named-content content-type="geo-json" specific-use="{&#34;type&#34;:&#34;Point&#34;,&#34;coordinates&#34;:[120.892750,1.069683]}" id="NCID0E6QAK" xlink:type="simple">01°04.181'N, 120°53.565'E</named-content></named-content> to <named-content xmlns:xlink="http://www.w3.org/1999/xlink" content-type="dwc:verbatimCoordinates" xlink:type="simple"><named-content content-type="geo-json" specific-use="{&#34;type&#34;:&#34;Point&#34;,&#34;coordinates&#34;:[120.894867,1.066117]}" id="NCID0EHRAK" xlink:type="simple">01°03.967'N, 120°53.692'E</named-content></named-content>, 720–830 m, 01-VII-2018, beaten; 1 ex, <named-content xmlns:xlink="http://www.w3.org/1999/xlink" content-type="dwc:verbatimCoordinates" xlink:type="simple"><named-content content-type="geo-json" specific-use="{&#34;type&#34;:&#34;Point&#34;,&#34;coordinates&#34;:[120.894867,1.066117]}" id="NCID0EPRAK" xlink:type="simple">01°03.967'N, 120°53.692'E</named-content></named-content> to <named-content xmlns:xlink="http://www.w3.org/1999/xlink" content-type="dwc:verbatimCoordinates" xlink:type="simple"><named-content content-type="geo-json" specific-use="{&#34;type&#34;:&#34;Point&#34;,&#34;coordinates&#34;:[120.898900,1.063033]}" id="NCID0EXRAK" xlink:type="simple">01°03.782'N, 120°53.934'E</named-content></named-content>, 830–970 m, 01-VII-2018, beaten; 1 ex, <named-content xmlns:xlink="http://www.w3.org/1999/xlink" content-type="dwc:verbatimCoordinates" xlink:type="simple"><named-content content-type="geo-json" specific-use="{&#34;type&#34;:&#34;Point&#34;,&#34;coordinates&#34;:[120.894867,1.066117]}" id="NCID0E6RAK" xlink:type="simple">01°03.967'N, 120°53.692'E</named-content></named-content> to <named-content xmlns:xlink="http://www.w3.org/1999/xlink" content-type="dwc:verbatimCoordinates" xlink:type="simple"><named-content content-type="geo-json" specific-use="{&#34;type&#34;:&#34;Point&#34;,&#34;coordinates&#34;:[120.898900,1.063033]}" id="NCID0EHSAK" xlink:type="simple">01°03.782'N, 120°53.934'E</named-content></named-content>, 830–970 m, 05-VII-2018, beaten; 3 exx, <named-content xmlns:xlink="http://www.w3.org/1999/xlink" content-type="dwc:verbatimCoordinates" xlink:type="simple"><named-content content-type="geo-json" specific-use="{&#34;type&#34;:&#34;Point&#34;,&#34;coordinates&#34;:[120.894867,1.066117]}" id="NCID0EPSAK" xlink:type="simple">01°03.967'N, 120°53.692'E</named-content></named-content> to <named-content xmlns:xlink="http://www.w3.org/1999/xlink" content-type="dwc:verbatimCoordinates" xlink:type="simple"><named-content content-type="geo-json" specific-use="{&#34;type&#34;:&#34;Point&#34;,&#34;coordinates&#34;:[120.898900,1.063033]}" id="NCID0EXSAK" xlink:type="simple">01°03.782'N, 120°53.934'E</named-content></named-content>, 830–970 m, 03-VII-2018, beaten; 1 ex, MZB0271 (GenBank <ext-link xmlns:xlink="http://www.w3.org/1999/xlink" ext-link-type="gen" xlink:href="OK481785" xlink:type="simple">OK481785</ext-link>), <named-content xmlns:xlink="http://www.w3.org/1999/xlink" content-type="dwc:verbatimCoordinates" xlink:type="simple"><named-content content-type="geo-json" specific-use="{&#34;type&#34;:&#34;Point&#34;,&#34;coordinates&#34;:[120.898900,1.063033]}" id="NCID0EETAK" xlink:type="simple">01°03.782'N, 120°53.934'E</named-content></named-content>, 970 m, 04-VII-2018, beaten; 23 exx, MZB0095 (GenBank <ext-link xmlns:xlink="http://www.w3.org/1999/xlink" ext-link-type="gen" xlink:href="OK481922" xlink:type="simple">OK481922</ext-link>), MZB0098 (GenBank <ext-link xmlns:xlink="http://www.w3.org/1999/xlink" ext-link-type="gen" xlink:href="OK481919" xlink:type="simple">OK481919</ext-link>), MZB0096 (GenBank <ext-link xmlns:xlink="http://www.w3.org/1999/xlink" ext-link-type="gen" xlink:href="OK481921" xlink:type="simple">OK481921</ext-link>), MZB0273 (GenBank <ext-link xmlns:xlink="http://www.w3.org/1999/xlink" ext-link-type="gen" xlink:href="OK481783" xlink:type="simple">OK481783</ext-link>), MZB0274 (GenBank <ext-link xmlns:xlink="http://www.w3.org/1999/xlink" ext-link-type="gen" xlink:href="OK481782" xlink:type="simple">OK481782</ext-link>), MZB0275 (GenBank <ext-link xmlns:xlink="http://www.w3.org/1999/xlink" ext-link-type="gen" xlink:href="OK481781" xlink:type="simple">OK481781</ext-link>), <named-content xmlns:xlink="http://www.w3.org/1999/xlink" content-type="dwc:verbatimCoordinates" xlink:type="simple"><named-content content-type="geo-json" specific-use="{&#34;type&#34;:&#34;Point&#34;,&#34;coordinates&#34;:[120.899850,1.061617]}" id="NCID0EKUAK" xlink:type="simple">01°03.697'N, 120°53.991'E</named-content></named-content>, 970 m, 07-VII-2018, beaten; 12 exx, MZB0086 (GenBank <ext-link xmlns:xlink="http://www.w3.org/1999/xlink" ext-link-type="gen" xlink:href="OK481931" xlink:type="simple">OK481931</ext-link>) <named-content xmlns:xlink="http://www.w3.org/1999/xlink" content-type="dwc:verbatimCoordinates" xlink:type="simple"><named-content content-type="geo-json" specific-use="{&#34;type&#34;:&#34;Point&#34;,&#34;coordinates&#34;:[120.900533,1.059567]}" id="NCID0EXUAK" xlink:type="simple">01°03.574'N, 120°54.032'E</named-content></named-content> to <named-content xmlns:xlink="http://www.w3.org/1999/xlink" content-type="dwc:verbatimCoordinates" xlink:type="simple"><named-content content-type="geo-json" specific-use="{&#34;type&#34;:&#34;Point&#34;,&#34;coordinates&#34;:[120.898900,1.063033]}" id="NCID0E6UAK" xlink:type="simple">01°03.782'N, 120°53.934'E</named-content></named-content>, 830–1000 m, 05-VII-2018, beaten; 7 exx, <named-content xmlns:xlink="http://www.w3.org/1999/xlink" content-type="dwc:verbatimCoordinates" xlink:type="simple"><named-content content-type="geo-json" specific-use="{&#34;type&#34;:&#34;Point&#34;,&#34;coordinates&#34;:[120.898900,1.063033]}" id="NCID0EHVAK" xlink:type="simple">01°03.782'N, 120°53.934'E</named-content></named-content> to <named-content xmlns:xlink="http://www.w3.org/1999/xlink" content-type="dwc:verbatimCoordinates" xlink:type="simple"><named-content content-type="geo-json" specific-use="{&#34;type&#34;:&#34;Point&#34;,&#34;coordinates&#34;:[120.894867,1.066117]}" id="NCID0EPVAK" xlink:type="simple">01°03.967N, 120°53.692'E</named-content></named-content>, 970–1000 m, 05-VII-2018, beaten; 66 exx, MZB0087 (GenBank <ext-link xmlns:xlink="http://www.w3.org/1999/xlink" ext-link-type="gen" xlink:href="OK481930" xlink:type="simple">OK481930</ext-link>), MZB0088 (GenBank <ext-link xmlns:xlink="http://www.w3.org/1999/xlink" ext-link-type="gen" xlink:href="OK481929" xlink:type="simple">OK481929</ext-link>), MZB0089 (GenBank <ext-link xmlns:xlink="http://www.w3.org/1999/xlink" ext-link-type="gen" xlink:href="OK481928" xlink:type="simple">OK481928</ext-link>), same data as holotype; 6 exx, <named-content xmlns:xlink="http://www.w3.org/1999/xlink" content-type="dwc:verbatimCoordinates" xlink:type="simple"><named-content content-type="geo-json" specific-use="{&#34;type&#34;:&#34;Point&#34;,&#34;coordinates&#34;:[120.898900,1.063033]}" id="NCID0EGWAK" xlink:type="simple">01°03.782N, 120°53.934'E</named-content></named-content> to <named-content xmlns:xlink="http://www.w3.org/1999/xlink" content-type="dwc:verbatimCoordinates" xlink:type="simple"><named-content content-type="geo-json" specific-use="{&#34;type&#34;:&#34;Point&#34;,&#34;coordinates&#34;:[120.900533,1.059567]}" id="NCID0EOWAK" xlink:type="simple">01°03.574N, 120°54.032'E</named-content></named-content>, 970–1140 m, 06-VII-2018, beaten; 14 exx, <named-content xmlns:xlink="http://www.w3.org/1999/xlink" content-type="dwc:verbatimCoordinates" xlink:type="simple"><named-content content-type="geo-json" specific-use="{&#34;type&#34;:&#34;Point&#34;,&#34;coordinates&#34;:[120.900533,1.059567]}" id="NCID0EWWAK" xlink:type="simple">01°03.574'N, 120°54.032'E</named-content></named-content> to <named-content xmlns:xlink="http://www.w3.org/1999/xlink" content-type="dwc:verbatimCoordinates" xlink:type="simple"><named-content content-type="geo-json" specific-use="{&#34;type&#34;:&#34;Point&#34;,&#34;coordinates&#34;:[120.903250,1.052617]}" id="NCID0E5WAK" xlink:type="simple">01°03.157'N, 120°54.195'E</named-content></named-content>, 1100–1120 m, 06-VII-2018, beaten; 7 exx, <named-content xmlns:xlink="http://www.w3.org/1999/xlink" content-type="dwc:verbatimCoordinates" xlink:type="simple"><named-content content-type="geo-json" specific-use="{&#34;type&#34;:&#34;Point&#34;,&#34;coordinates&#34;:[120.900533,1.059567]}" id="NCID0EGXAK" xlink:type="simple">01°03.574'N, 120°54.032'E</named-content></named-content> to <named-content xmlns:xlink="http://www.w3.org/1999/xlink" content-type="dwc:verbatimCoordinates" xlink:type="simple"><named-content content-type="geo-json" specific-use="{&#34;type&#34;:&#34;Point&#34;,&#34;coordinates&#34;:[120.900900,1.058533]}" id="NCID0EOXAK" xlink:type="simple">01°03.512'N, 120°54.054'E</named-content></named-content>, 1100–1120 m, 06-VII-2018, beaten; 1 ex, MZB0059 (GenBank <ext-link xmlns:xlink="http://www.w3.org/1999/xlink" ext-link-type="gen" xlink:href="OK481956" xlink:type="simple">OK481956</ext-link>), <named-content xmlns:xlink="http://www.w3.org/1999/xlink" content-type="dwc:verbatimCoordinates" xlink:type="simple"><named-content content-type="geo-json" specific-use="{&#34;type&#34;:&#34;Point&#34;,&#34;coordinates&#34;:[120.900900,1.058533]}" id="NCID0E2XAK" xlink:type="simple">01°03.512'N, 120°54.054'E</named-content></named-content>, 1100–1200 m, 13-VII-2018, sifted; 7 exx, <named-content xmlns:xlink="http://www.w3.org/1999/xlink" content-type="dwc:verbatimCoordinates" xlink:type="simple"><named-content content-type="geo-json" specific-use="{&#34;type&#34;:&#34;Point&#34;,&#34;coordinates&#34;:[120.900900,1.058533]}" id="NCID0EDYAK" xlink:type="simple">01°03.512'N, 120°54.054'E</named-content></named-content>, 1100–1200 m, 06-VII-2018, beaten; 50 exx, MZB0051 (GenBank <ext-link xmlns:xlink="http://www.w3.org/1999/xlink" ext-link-type="gen" xlink:href="OK481964" xlink:type="simple">OK481964</ext-link>), <named-content xmlns:xlink="http://www.w3.org/1999/xlink" content-type="dwc:verbatimCoordinates" xlink:type="simple"><named-content content-type="geo-json" specific-use="{&#34;type&#34;:&#34;Point&#34;,&#34;coordinates&#34;:[120.900533,1.059567]}" id="NCID0EQYAK" xlink:type="simple">01°03.574'N, 120°54.032'E</named-content></named-content> to <named-content xmlns:xlink="http://www.w3.org/1999/xlink" content-type="dwc:verbatimCoordinates" xlink:type="simple"><named-content content-type="geo-json" specific-use="{&#34;type&#34;:&#34;Point&#34;,&#34;coordinates&#34;:[120.910117,1.053017]}" id="NCID0EYYAK" xlink:type="simple">01°03.181'N, 120°54.607'E</named-content></named-content>, 1100–1400 m, 07-VII-2018, beaten; 15 exx, <named-content xmlns:xlink="http://www.w3.org/1999/xlink" content-type="dwc:verbatimCoordinates" xlink:type="simple"><named-content content-type="geo-json" specific-use="{&#34;type&#34;:&#34;Point&#34;,&#34;coordinates&#34;:[120.899850,1.061617]}" id="NCID0EAZAK" xlink:type="simple">01°03.697'N, 120°53.991'E</named-content></named-content>, 1030 m, 06-VII-2018, sifted; 3 exx, MZB0276 (GenBank <ext-link xmlns:xlink="http://www.w3.org/1999/xlink" ext-link-type="gen" xlink:href="OK481780" xlink:type="simple">OK481780</ext-link>), <named-content xmlns:xlink="http://www.w3.org/1999/xlink" content-type="dwc:verbatimCoordinates" xlink:type="simple"><named-content content-type="geo-json" specific-use="{&#34;type&#34;:&#34;Point&#34;,&#34;coordinates&#34;:[120.902100,1.056867]}" id="NCID0ENZAK" xlink:type="simple">01°03.412'N, 120°54.126'E</named-content></named-content> to <named-content xmlns:xlink="http://www.w3.org/1999/xlink" content-type="dwc:verbatimCoordinates" xlink:type="simple"><named-content content-type="geo-json" specific-use="{&#34;type&#34;:&#34;Point&#34;,&#34;coordinates&#34;:[120.905467,1.054017]}" id="NCID0EVZAK" xlink:type="simple">01°03.241'N, 120°54.328'E</named-content></named-content>, 1200–1300 m, 07-VII-2018, beaten; 3 exx, MZB0049 (GenBank <ext-link xmlns:xlink="http://www.w3.org/1999/xlink" ext-link-type="gen" xlink:href="OK481966" xlink:type="simple">OK481966</ext-link>), MZB0269 (GenBank <ext-link xmlns:xlink="http://www.w3.org/1999/xlink" ext-link-type="gen" xlink:href="OK481787" xlink:type="simple">OK481787</ext-link>), MZB0270 (GenBank <ext-link xmlns:xlink="http://www.w3.org/1999/xlink" ext-link-type="gen" xlink:href="OK481786" xlink:type="simple">OK481786</ext-link>), <named-content xmlns:xlink="http://www.w3.org/1999/xlink" content-type="dwc:verbatimCoordinates" xlink:type="simple"><named-content content-type="geo-json" specific-use="{&#34;type&#34;:&#34;Point&#34;,&#34;coordinates&#34;:[120.898900,1.063033]}" id="NCID0EM1AK" xlink:type="simple">01°03.782'N, 120°53.934'E</named-content></named-content> to <named-content xmlns:xlink="http://www.w3.org/1999/xlink" content-type="dwc:verbatimCoordinates" xlink:type="simple"><named-content content-type="geo-json" specific-use="{&#34;type&#34;:&#34;Point&#34;,&#34;coordinates&#34;:[120.916683,1.049617]}" id="NCID0EU1AK" xlink:type="simple">01°02.977'N, 120°55.001'E</named-content></named-content>, 1250–1750 m, 11-VII-2018, beaten.</p></tp:treatment-sec><tp:treatment-sec sec-type="distribution" id="SECID0EZ1AK"><title>Distribution.</title><p>C-Sulawesi Prov. (Mt Dako). Elevation 830–1250 m.</p></tp:treatment-sec><tp:treatment-sec sec-type="biology" id="SECID0E51AK"><title>Biology.</title><p>On foliage in montane forests.</p></tp:treatment-sec><tp:treatment-sec sec-type="etymology" id="SECID0ED2AK"><title>Etymology.</title><p>This epithet is a Latinized adjective based on Toli-Toli regency.</p></tp:treatment-sec><tp:treatment-sec sec-type="notes" id="SECID0EI2AK"><title>Notes.</title><p><italic><tp:taxon-name><tp:taxon-name-part taxon-name-part-type="genus" reg="Trigonopterus">Trigonopterus</tp:taxon-name-part><tp:taxon-name-part taxon-name-part-type="species" reg="tolitoliensis">tolitoliensis</tp:taxon-name-part></tp:taxon-name></italic> sp. nov. was coded as “<italic><tp:taxon-name><tp:taxon-name-part taxon-name-part-type="genus" reg="Trigonopterus">Trigonopterus</tp:taxon-name-part></tp:taxon-name></italic> sp. 1186”. The species belongs to the <italic><tp:taxon-name><tp:taxon-name-part taxon-name-part-type="genus" reg="Trigonopterus">T.</tp:taxon-name-part><tp:taxon-name-part taxon-name-part-type="species" reg="palopensis">palopensis</tp:taxon-name-part></tp:taxon-name></italic>-group. It is closely related to <italic><tp:taxon-name><tp:taxon-name-part taxon-name-part-type="genus" reg="Trigonopterus">T.</tp:taxon-name-part><tp:taxon-name-part taxon-name-part-type="species" reg="puspoi">puspoi</tp:taxon-name-part></tp:taxon-name></italic> sp. nov. from which it differs by the setose brushes on the dorsal surface of the penis, the scaling of the metatibia, and a 16.4–18.1% p-distance of its <italic>cox1</italic> sequence.</p></tp:treatment-sec></tp:taxon-treatment>
