# Supplementary material for: Twenty-eight new species of Trigonopterus Fauvel (Coleoptera, Curculionidae) from Central Sulawesi
Source: Zookeys. 2021 Oct 22;1065:29–79. doi: 10.3897/zookeys.1065.71680 (PMC8556212; doi:10.3897/zookeys.1065.71680)
Supplement: XML Treatment for Trigonopterus tounensis [file zookeys.1065.71680-treatment28.xml]

<!DOCTYPE tp:taxon-treatment
  PUBLIC "-//TaxonX//DTD Taxonomic Treatment Publishing DTD v0 20100105//EN" "tax-treatment-NSO.dtd">
<tp:taxon-treatment xmlns:tp="http://www.plazi.org/taxpub"><tp:treatment-meta><kwd-group><label>Taxon classification</label><kwd><named-content xmlns:xlink="http://www.w3.org/1999/xlink" content-type="kingdom">Animalia</named-content></kwd><kwd><named-content xmlns:xlink="http://www.w3.org/1999/xlink" content-type="order">Coleoptera</named-content></kwd><kwd><named-content xmlns:xlink="http://www.w3.org/1999/xlink" content-type="family">Curculionidae</named-content></kwd></kwd-group><mixed-citation publication-type="journal"><person-group><name><surname>Narakusumo</surname><given-names>Raden Pramesa</given-names></name><name><surname>Riedel</surname><given-names>Alexander</given-names></name></person-group><article-title>Twenty-eight new species of <italic><tp:taxon-name><tp:taxon-name-part taxon-name-part-type="genus" reg="Trigonopterus">Trigonopterus</tp:taxon-name-part></tp:taxon-name></italic> Fauvel (<tp:taxon-name><tp:taxon-name-part taxon-name-part-type="order">Coleoptera</tp:taxon-name-part></tp:taxon-name>, <tp:taxon-name><tp:taxon-name-part taxon-name-part-type="family">Curculionidae</tp:taxon-name-part></tp:taxon-name>) from Central Sulawesi</article-title><source>Zookeys</source><day>22</day><month>10</month><year>2021</year><volume>1065</volume><fpage>29</fpage><lpage>79</lpage><pub-id pub-id-type="doi">10.3897/zookeys.1065.71680</pub-id></mixed-citation></tp:treatment-meta><tp:nomenclature><label>27.</label><tp:taxon-name>
            <object-id xmlns:xlink="http://www.w3.org/1999/xlink" content-type="arpha" xlink:type="simple">32F84BDA-725F-570D-B822-527165AAA787</object-id>
            <tp:taxon-name-part taxon-name-part-type="genus" reg="Trigonopterus">Trigonopterus</tp:taxon-name-part>
            <tp:taxon-name-part taxon-name-part-type="species" reg="tounensis">tounensis</tp:taxon-name-part>
            <object-id xmlns:xlink="http://www.w3.org/1999/xlink" content-type="zoobank" xlink:type="simple">http://zoobank.org/B5125BF4-0D58-495C-B570-1B0717AF4809</object-id>
          </tp:taxon-name><tp:taxon-status xmlns:xlink="http://www.w3.org/1999/xlink" xlink:type="simple">sp. nov.</tp:taxon-status></tp:nomenclature><tp:treatment-sec sec-type="description" id="SECID0EA5AK"><title>Diagnostic description.</title><p><bold><italic>Holotype</italic>. Male</bold> (Fig. <xref ref-type="fig" rid="F27">27a</xref>). Length 2.58 mm. Color of antennae ferruginous; remainder black. Body subovate; in dorsal aspect with weak constriction between pronotum and elytron; in profile dorsally convex. Rostrum dorsally with median costa and pair of submedian ridges; intervening furrows each with sparse row of erect scales; epistome subglabrous with sparse suberect setae, posteriorly with five denticles. Pronotum with disk densely punctate with coarse punctures; almost reticulate, interspaces subglabrous; each puncture containing single, minute seta; medially with impunctate line. Elytra densely irregularly punctate with small punctures; striae indistinct; interspaces between punctures subglabrous; striae 7–9 with larger punctures; stria 8 along humerus with seven large, coarse punctures. Femora edentate, anteroventral ridge simple; anterior surface densely coarsely punctate, each puncture with suberect scale. Metafemur with dorsoposterior edge weakly denticulate; subapically with stridulatory patch; dorsally with rows of silvery scales. Posterior face of metatibia in apical 1/2 with dense yellowish setae. Abdominal ventrites 1–2 concave, densely punctate with coarse punctures and sparse erect scales, sublaterally each with blunt tooth; in profile ventrite 2 subangularly projecting; ventrite 5 densely coarsely punctate, with median impression. Penis (Fig. <xref ref-type="fig" rid="F27">27b</xref>) with sides of body subparallel; apex with short median angulate extension, with sparse setae; apodemes 2.9× as long as body; transfer apparatus complex; ductus <tp:taxon-name><tp:taxon-name-part taxon-name-part-type="genus" reg="Trigonopterus"/><tp:taxon-name-part taxon-name-part-type="species" reg="ejaculatorius">ejaculatorius</tp:taxon-name-part></tp:taxon-name> with distinct bulbus. <bold>Intraspecific variation</bold>. Length 2.38–2.58 mm. Female rostrum flat, dorsally with median costa and row of punctures, and pair of submedian costae; epistome simple, subglabrous with sparse punctures and suberect setae. Female abdominal ventrites 1–2 with shallow impression, surface with sparse coarse punctures; ventrite 5 flat, with dense punctures and suberect setae.</p><fig id="F27" position="float" orientation="portrait"><object-id xmlns:xlink="http://www.w3.org/1999/xlink" content-type="doi" xlink:type="simple">10.3897/zookeys.1065.71680.figure27</object-id><object-id xmlns:xlink="http://www.w3.org/1999/xlink" content-type="arpha" xlink:type="simple">3FB028F7-455E-5D39-9D44-F54219EB632E</object-id><label>Figure 27.</label><caption><p><italic><tp:taxon-name><tp:taxon-name-part taxon-name-part-type="genus" reg="Trigonopterus">Trigonopterus</tp:taxon-name-part><tp:taxon-name-part taxon-name-part-type="species" reg="tounensis">tounensis</tp:taxon-name-part></tp:taxon-name></italic> sp. nov., holotype <bold>a</bold> habitus <bold>b</bold> penis.</p></caption><graphic xmlns:xlink="http://www.w3.org/1999/xlink" xlink:href="zookeys-1065-029-g027.jpg" position="float" orientation="portrait" xlink:type="simple" id="oo_602301.jpg"><uri content-type="original_file" xlink:type="simple">https://binary.pensoft.net/fig/602301</uri></graphic></fig></tp:treatment-sec><tp:treatment-sec sec-type="material" id="SECID0E16AK"><title>Material examined.</title><p><bold><italic>Holotype</italic></bold> (<named-content xmlns:xlink="http://www.w3.org/1999/xlink" content-type="dwc:institutional_code" xlink:type="simple">MZB</named-content>, Cole.173.079): MZB0110 (GenBank <ext-link xmlns:xlink="http://www.w3.org/1999/xlink" ext-link-type="gen" xlink:href="OK481910" xlink:type="simple">OK481910</ext-link>), Indonesia, C-Sulawesi, Tojo Una-Una, Ulubongka, Mire, Gn. Katopasa, <named-content xmlns:xlink="http://www.w3.org/1999/xlink" content-type="dwc:verbatimCoordinates" xlink:type="simple"><named-content content-type="geo-json" specific-use="{&#34;type&#34;:&#34;Point&#34;,&#34;coordinates&#34;:[121.455800,-1.188500]}" id="NCID0ESABK" xlink:type="simple">01°11.31'S, 121°27.348'E</named-content></named-content>, 1380 m, 23–24-VII-2017, beaten. <bold><italic>Paratype</italic></bold> (<named-content xmlns:xlink="http://www.w3.org/1999/xlink" content-type="dwc:institutional_code" xlink:type="simple">MZB</named-content>, <named-content xmlns:xlink="http://www.w3.org/1999/xlink" content-type="dwc:institutional_code" xlink:type="simple">SMNK</named-content>): 3 exx, MZB0111 (GenBank <ext-link xmlns:xlink="http://www.w3.org/1999/xlink" ext-link-type="gen" xlink:href="OK481909" xlink:type="simple">OK481909</ext-link>), same data as holotype.</p></tp:treatment-sec><tp:treatment-sec sec-type="distribution" id="SECID0EJBBK"><title>Distribution.</title><p>C-Sulawesi Prov. (Mt Katopasa). Elevation ca. 1380 m.</p></tp:treatment-sec><tp:treatment-sec sec-type="biology" id="SECID0EOBBK"><title>Biology.</title><p>On foliage in montane forest.</p></tp:treatment-sec><tp:treatment-sec sec-type="etymology" id="SECID0ETBBK"><title>Etymology.</title><p>This epithet is a Latinized adjective based on the Indonesian abbreviation of Tojo Una-Una “Touna” and refers to the type locality.</p></tp:treatment-sec><tp:treatment-sec sec-type="notes" id="SECID0EYBBK"><title>Notes.</title><p><italic><tp:taxon-name><tp:taxon-name-part taxon-name-part-type="genus" reg="Trigonopterus">Trigonopterus</tp:taxon-name-part><tp:taxon-name-part taxon-name-part-type="species" reg="tounensis">tounensis</tp:taxon-name-part></tp:taxon-name></italic>, sp. nov. was coded as “<italic><tp:taxon-name><tp:taxon-name-part taxon-name-part-type="genus" reg="Trigonopterus">Trigonopterus</tp:taxon-name-part></tp:taxon-name></italic> sp. 1115” (<xref ref-type="bibr" rid="B7">Narakusumo et al. 2020</xref>). This species belongs to the <italic><tp:taxon-name><tp:taxon-name-part taxon-name-part-type="genus" reg="Trigonopterus">T.</tp:taxon-name-part><tp:taxon-name-part taxon-name-part-type="species" reg="posoensis">posoensis</tp:taxon-name-part></tp:taxon-name></italic>-group. It is closely related to <italic><tp:taxon-name><tp:taxon-name-part taxon-name-part-type="genus" reg="Trigonopterus">T.</tp:taxon-name-part><tp:taxon-name-part taxon-name-part-type="species" reg="obelix">obelix</tp:taxon-name-part></tp:taxon-name></italic> Riedel, which differs by 15.2–16% <italic>cox1</italic> p-distance.</p></tp:treatment-sec><ref-list><ref id="B7"><mixed-citation xmlns:xlink="http://www.w3.org/1999/xlink" xlink:type="simple"><person-group><name name-style="western"><surname>Narakusumo</surname><given-names>RP</given-names></name><name name-style="western"><surname>Riedel</surname><given-names>A</given-names></name><name name-style="western"><surname>Pons</surname><given-names>J</given-names></name></person-group> (<year>2020</year>) Mitochondrial genomes of twelve species of hyperdiverse <italic><tp:taxon-name><tp:taxon-name-part taxon-name-part-type="genus">Trigonopterus</tp:taxon-name-part></tp:taxon-name></italic> weevils. PeerJ 8: e10017. <ext-link xlink:type="simple" ext-link-type="doi" xlink:href="10.7717/peerj.10017">https://doi.org/10.7717/peerj.10017</ext-link></mixed-citation></ref></ref-list></tp:taxon-treatment>
