# Supplementary material for: Twenty-eight new species of Trigonopterus Fauvel (Coleoptera, Curculionidae) from Central Sulawesi
Source: Zookeys. 2021 Oct 22;1065:29–79. doi: 10.3897/zookeys.1065.71680 (PMC8556212; doi:10.3897/zookeys.1065.71680)
Supplement: XML Treatment for Trigonopterus unyil [file zookeys.1065.71680-treatment29.xml]

<!DOCTYPE tp:taxon-treatment
  PUBLIC "-//TaxonX//DTD Taxonomic Treatment Publishing DTD v0 20100105//EN" "tax-treatment-NSO.dtd">
<tp:taxon-treatment xmlns:tp="http://www.plazi.org/taxpub"><tp:treatment-meta><kwd-group><label>Taxon classification</label><kwd><named-content xmlns:xlink="http://www.w3.org/1999/xlink" content-type="kingdom">Animalia</named-content></kwd><kwd><named-content xmlns:xlink="http://www.w3.org/1999/xlink" content-type="order">Coleoptera</named-content></kwd><kwd><named-content xmlns:xlink="http://www.w3.org/1999/xlink" content-type="family">Curculionidae</named-content></kwd></kwd-group><mixed-citation publication-type="journal"><person-group><name><surname>Narakusumo</surname><given-names>Raden Pramesa</given-names></name><name><surname>Riedel</surname><given-names>Alexander</given-names></name></person-group><article-title>Twenty-eight new species of <italic><tp:taxon-name><tp:taxon-name-part taxon-name-part-type="genus" reg="Trigonopterus">Trigonopterus</tp:taxon-name-part></tp:taxon-name></italic> Fauvel (<tp:taxon-name><tp:taxon-name-part taxon-name-part-type="order">Coleoptera</tp:taxon-name-part></tp:taxon-name>, <tp:taxon-name><tp:taxon-name-part taxon-name-part-type="family">Curculionidae</tp:taxon-name-part></tp:taxon-name>) from Central Sulawesi</article-title><source>Zookeys</source><day>22</day><month>10</month><year>2021</year><volume>1065</volume><fpage>29</fpage><lpage>79</lpage><pub-id pub-id-type="doi">10.3897/zookeys.1065.71680</pub-id></mixed-citation></tp:treatment-meta><tp:nomenclature><label>28.</label><tp:taxon-name>
            <object-id xmlns:xlink="http://www.w3.org/1999/xlink" content-type="arpha" xlink:type="simple">0D0DB7A4-737B-5A8D-B948-DD4C0754B0E7</object-id>
            <tp:taxon-name-part taxon-name-part-type="genus" reg="Trigonopterus">Trigonopterus</tp:taxon-name-part>
            <tp:taxon-name-part taxon-name-part-type="species" reg="unyil">unyil</tp:taxon-name-part>
            <object-id xmlns:xlink="http://www.w3.org/1999/xlink" content-type="zoobank" xlink:type="simple">http://zoobank.org/74F11B0E-6885-4F20-8886-7484D5C6EF03</object-id>
          </tp:taxon-name><tp:taxon-status xmlns:xlink="http://www.w3.org/1999/xlink" xlink:type="simple">sp. nov.</tp:taxon-status></tp:nomenclature><tp:treatment-sec sec-type="description" id="SECID0EUEBK"><title>Diagnostic description.</title><p><bold><italic>Holotype</italic>. Male</bold> (Fig. <xref ref-type="fig" rid="F28">28a</xref>). Length 1.52 mm. Color largely ferruginous; thorax, sides of elytra and patch at the middle of intervals 2–3 black. Body subovate; in dorsal aspect and in profile with moderate constriction between pronotum and elytron. Rostrum dorsally with dense coarse punctures, areolate-reticulate; with sparse suberect setae; epistome, subglabrous, apically with sparse setae, posteriorly with transverse angulate ridge forming median denticle. Pronotum subapically with weak constriction; disk coarsely punctate, reticulate; each puncture bearing a suberect, clavate, apicad directed, yellowish scale; medially with subglabrous costa, subapically shortened. Elytra with striae marked by rows of suberect subclavate scales; intervals costate, glabrous; basal margin bordered by simple ridge. Femora dentate; anterior surface dull, rugose, but without distinct punctures; with sparse suberect scales. Metafemur dorsally rounded; subapically with stridulatory patch. Abdominal ventrites 1–2 flat, dull, with coarse punctures, with sparse suberect scales; ventrite 5 flat, microreticulate, dull. Penis (Fig. <xref ref-type="fig" rid="F28">28b</xref>) with sides of body subparallel, towards apex rounded, medially pointed, with sparse setae; apodemes 2.1× as long as body of penis; transfer apparatus denticulate, held by pair of brace-shaped sclerites; ductus <tp:taxon-name><tp:taxon-name-part taxon-name-part-type="genus" reg="Trigonopterus"/><tp:taxon-name-part taxon-name-part-type="species" reg="ejaculatorius">ejaculatorius</tp:taxon-name-part></tp:taxon-name> with distinct bulbus. <bold><italic>Intraspecific variation</italic></bold>. Length 1.38–1.70. Female rostrum subglabrous, with submedian rows of punctures.</p><fig id="F28" position="float" orientation="portrait"><object-id xmlns:xlink="http://www.w3.org/1999/xlink" content-type="doi" xlink:type="simple">10.3897/zookeys.1065.71680.figure28</object-id><object-id xmlns:xlink="http://www.w3.org/1999/xlink" content-type="arpha" xlink:type="simple">43C33930-29E4-5D10-A2F3-7E10468EDFDC</object-id><label>Figure 28.</label><caption><p><italic><tp:taxon-name><tp:taxon-name-part taxon-name-part-type="genus" reg="Trigonopterus">Trigonopterus</tp:taxon-name-part><tp:taxon-name-part taxon-name-part-type="species" reg="unyil">unyil</tp:taxon-name-part></tp:taxon-name></italic> sp. nov., holotype <bold>a</bold> habitus <bold>b</bold> penis.</p></caption><graphic xmlns:xlink="http://www.w3.org/1999/xlink" xlink:href="zookeys-1065-029-g028.jpg" position="float" orientation="portrait" xlink:type="simple" id="oo_602302.jpg"><uri content-type="original_file" xlink:type="simple">https://binary.pensoft.net/fig/602302</uri></graphic></fig><fig id="F29" position="float" orientation="portrait"><object-id xmlns:xlink="http://www.w3.org/1999/xlink" content-type="doi" xlink:type="simple">10.3897/zookeys.1065.71680.figure29</object-id><object-id xmlns:xlink="http://www.w3.org/1999/xlink" content-type="arpha" xlink:type="simple">7F7F1CEC-3927-50BB-8D21-B1EBBD69FB08</object-id><label>Figure 29.</label><caption><p>Map of <italic><tp:taxon-name><tp:taxon-name-part taxon-name-part-type="genus" reg="Trigonopterus">Trigonopterus</tp:taxon-name-part></tp:taxon-name></italic> records across Sulawesi and adjacent islands. Blue dots from <xref ref-type="bibr" rid="B18">Riedel and Narakusumo (2019)</xref>; white dots from present study. Prepared using GeoMapApp (<ext-link xmlns:xlink="http://www.w3.org/1999/xlink" xlink:type="simple" ext-link-type="uri" xlink:href="http://www.geomapapp.org">www.geomapapp.org</ext-link>; <xref ref-type="bibr" rid="B19">Ryan et al. 2009</xref>); 1 = Mt Dako (<italic><tp:taxon-name><tp:taxon-name-part taxon-name-part-type="genus" reg="Trigonopterus">T.</tp:taxon-name-part><tp:taxon-name-part taxon-name-part-type="species" reg="acutus">acutus</tp:taxon-name-part></tp:taxon-name></italic> sp. nov., <italic><tp:taxon-name><tp:taxon-name-part taxon-name-part-type="genus" reg="Trigonopterus">T.</tp:taxon-name-part><tp:taxon-name-part taxon-name-part-type="species" reg="ancora">ancora</tp:taxon-name-part></tp:taxon-name></italic> sp. nov., <italic><tp:taxon-name><tp:taxon-name-part taxon-name-part-type="genus" reg="Trigonopterus">T.</tp:taxon-name-part><tp:taxon-name-part taxon-name-part-type="species" reg="arcanus">arcanus</tp:taxon-name-part></tp:taxon-name></italic> sp. nov., <italic><tp:taxon-name><tp:taxon-name-part taxon-name-part-type="genus" reg="Trigonopterus">T.</tp:taxon-name-part><tp:taxon-name-part taxon-name-part-type="species" reg="corona">corona</tp:taxon-name-part></tp:taxon-name></italic> sp. nov., <italic><tp:taxon-name><tp:taxon-name-part taxon-name-part-type="genus" reg="Trigonopterus">T.</tp:taxon-name-part><tp:taxon-name-part taxon-name-part-type="species" reg="dakoensis">dakoensis</tp:taxon-name-part></tp:taxon-name></italic> sp. nov., <italic><tp:taxon-name><tp:taxon-name-part taxon-name-part-type="genus" reg="Trigonopterus">T.</tp:taxon-name-part><tp:taxon-name-part taxon-name-part-type="species" reg="daun">daun</tp:taxon-name-part></tp:taxon-name></italic> sp. nov., <italic><tp:taxon-name><tp:taxon-name-part taxon-name-part-type="genus" reg="Trigonopterus">T.</tp:taxon-name-part><tp:taxon-name-part taxon-name-part-type="species" reg="gundala">gundala</tp:taxon-name-part></tp:taxon-name></italic> sp. nov., <italic><tp:taxon-name><tp:taxon-name-part taxon-name-part-type="genus" reg="Trigonopterus">T.</tp:taxon-name-part><tp:taxon-name-part taxon-name-part-type="species" reg="hoppla">hoppla</tp:taxon-name-part></tp:taxon-name></italic> sp. nov., <italic><tp:taxon-name><tp:taxon-name-part taxon-name-part-type="genus" reg="Trigonopterus">T.</tp:taxon-name-part><tp:taxon-name-part taxon-name-part-type="species" reg="moduai">moduai</tp:taxon-name-part></tp:taxon-name></italic> sp. nov., <italic><tp:taxon-name><tp:taxon-name-part taxon-name-part-type="genus" reg="Trigonopterus">T.</tp:taxon-name-part><tp:taxon-name-part taxon-name-part-type="species" reg="mons">mons</tp:taxon-name-part></tp:taxon-name></italic> sp. nov., <italic><tp:taxon-name><tp:taxon-name-part taxon-name-part-type="genus" reg="Trigonopterus">T.</tp:taxon-name-part><tp:taxon-name-part taxon-name-part-type="species" reg="paramoduai">paramoduai</tp:taxon-name-part></tp:taxon-name></italic> sp. nov., <italic><tp:taxon-name><tp:taxon-name-part taxon-name-part-type="genus" reg="Trigonopterus">T.</tp:taxon-name-part><tp:taxon-name-part taxon-name-part-type="species" reg="puspoi">puspoi</tp:taxon-name-part></tp:taxon-name></italic> sp. nov., <italic><tp:taxon-name><tp:taxon-name-part taxon-name-part-type="genus" reg="Trigonopterus">T.</tp:taxon-name-part><tp:taxon-name-part taxon-name-part-type="species" reg="rosichoni">rosichoni</tp:taxon-name-part></tp:taxon-name></italic> sp. nov., <italic><tp:taxon-name><tp:taxon-name-part taxon-name-part-type="genus" reg="Trigonopterus">T.</tp:taxon-name-part><tp:taxon-name-part taxon-name-part-type="species" reg="rubidus">rubidus</tp:taxon-name-part></tp:taxon-name></italic> sp. nov., <italic><tp:taxon-name><tp:taxon-name-part taxon-name-part-type="genus" reg="Trigonopterus">T.</tp:taxon-name-part><tp:taxon-name-part taxon-name-part-type="species" reg="sutrisnoi">sutrisnoi</tp:taxon-name-part></tp:taxon-name></italic> sp. nov., <italic><tp:taxon-name><tp:taxon-name-part taxon-name-part-type="genus" reg="Trigonopterus">T.</tp:taxon-name-part><tp:taxon-name-part taxon-name-part-type="species" reg="tanah">tanah</tp:taxon-name-part></tp:taxon-name></italic> sp. nov., <italic><tp:taxon-name><tp:taxon-name-part taxon-name-part-type="genus" reg="Trigonopterus">T.</tp:taxon-name-part><tp:taxon-name-part taxon-name-part-type="species" reg="tolitoliensis">tolitoliensis</tp:taxon-name-part></tp:taxon-name></italic> sp. nov.; 2 = Mt Pompangeo (<italic><tp:taxon-name><tp:taxon-name-part taxon-name-part-type="genus" reg="Trigonopterus">T.</tp:taxon-name-part><tp:taxon-name-part taxon-name-part-type="species" reg="ewok">ewok</tp:taxon-name-part></tp:taxon-name></italic> sp. nov., <italic><tp:taxon-name><tp:taxon-name-part taxon-name-part-type="genus" reg="Trigonopterus">T.</tp:taxon-name-part><tp:taxon-name-part taxon-name-part-type="species" reg="kakimerah">kakimerah</tp:taxon-name-part></tp:taxon-name></italic> sp. nov., <italic><tp:taxon-name><tp:taxon-name-part taxon-name-part-type="genus" reg="Trigonopterus">T.</tp:taxon-name-part><tp:taxon-name-part taxon-name-part-type="species" reg="matakensis">matakensis</tp:taxon-name-part></tp:taxon-name></italic> sp. nov., <italic><tp:taxon-name><tp:taxon-name-part taxon-name-part-type="genus" reg="Trigonopterus">T.</tp:taxon-name-part><tp:taxon-name-part taxon-name-part-type="species" reg="pomberimbensis">pomberimbensis</tp:taxon-name-part></tp:taxon-name></italic> sp. nov., <italic><tp:taxon-name><tp:taxon-name-part taxon-name-part-type="genus" reg="Trigonopterus">T.</tp:taxon-name-part><tp:taxon-name-part taxon-name-part-type="species" reg="pompangeensis">pompangeensis</tp:taxon-name-part></tp:taxon-name></italic> sp. nov., <italic><tp:taxon-name><tp:taxon-name-part taxon-name-part-type="genus" reg="Trigonopterus">T.</tp:taxon-name-part><tp:taxon-name-part taxon-name-part-type="species" reg="tejokusumoi">tejokusumoi</tp:taxon-name-part></tp:taxon-name></italic> sp. nov., <italic><tp:taxon-name><tp:taxon-name-part taxon-name-part-type="genus" reg="Trigonopterus">T.</tp:taxon-name-part><tp:taxon-name-part taxon-name-part-type="species" reg="unyil">unyil</tp:taxon-name-part></tp:taxon-name></italic> sp. nov.); 3 = Mt Katopasa (<italic><tp:taxon-name><tp:taxon-name-part taxon-name-part-type="genus" reg="Trigonopterus">T.</tp:taxon-name-part><tp:taxon-name-part taxon-name-part-type="species" reg="katopasensis">katopasensis</tp:taxon-name-part></tp:taxon-name></italic> sp. nov., <italic><tp:taxon-name><tp:taxon-name-part taxon-name-part-type="genus" reg="Trigonopterus">T.</tp:taxon-name-part><tp:taxon-name-part taxon-name-part-type="species" reg="tounensis">tounensis</tp:taxon-name-part></tp:taxon-name></italic> sp. nov.); 4 = Mt Torompupu (<italic><tp:taxon-name><tp:taxon-name-part taxon-name-part-type="genus" reg="Trigonopterus">T.</tp:taxon-name-part><tp:taxon-name-part taxon-name-part-type="species" reg="sarinoi">sarinoi</tp:taxon-name-part></tp:taxon-name></italic> sp. nov.); 5 = Palu (<italic><tp:taxon-name><tp:taxon-name-part taxon-name-part-type="genus" reg="Trigonopterus">T.</tp:taxon-name-part><tp:taxon-name-part taxon-name-part-type="species" reg="toboliensis">toboliensis</tp:taxon-name-part></tp:taxon-name></italic> sp. nov.); 6 = Palolo (<italic><tp:taxon-name><tp:taxon-name-part taxon-name-part-type="genus" reg="Trigonopterus">T.</tp:taxon-name-part><tp:taxon-name-part taxon-name-part-type="species" reg="toboliensis">toboliensis</tp:taxon-name-part></tp:taxon-name></italic> sp. nov.).</p></caption><graphic xmlns:xlink="http://www.w3.org/1999/xlink" xlink:href="zookeys-1065-029-g029.jpg" position="float" orientation="portrait" xlink:type="simple" id="oo_602303.jpg"><uri content-type="original_file" xlink:type="simple">https://binary.pensoft.net/fig/602303</uri></graphic></fig></tp:treatment-sec><tp:treatment-sec sec-type="material" id="SECID0EPRBK"><title>Material examined.</title><p><bold><italic>Holotype</italic></bold> (<named-content xmlns:xlink="http://www.w3.org/1999/xlink" content-type="dwc:institutional_code" xlink:type="simple">MZB</named-content>, Cole.173.080): MZB0134 (GenBank <ext-link xmlns:xlink="http://www.w3.org/1999/xlink" ext-link-type="gen" xlink:href="OK481900" xlink:type="simple">OK481900</ext-link>), Indonesia, C-Sulawesi, Tojo Una-Una, Matako, Gn. Pompangeo, <named-content xmlns:xlink="http://www.w3.org/1999/xlink" content-type="dwc:verbatimCoordinates" xlink:type="simple"><named-content content-type="geo-json" specific-use="{&#34;type&#34;:&#34;Point&#34;,&#34;coordinates&#34;:[120.927983,-1.587250]}" id="NCID0EHSBK" xlink:type="simple">01°35.235'S, 120°55.679'E</named-content></named-content> to <named-content xmlns:xlink="http://www.w3.org/1999/xlink" content-type="dwc:verbatimCoordinates" xlink:type="simple"><named-content content-type="geo-json" specific-use="{&#34;type&#34;:&#34;Point&#34;,&#34;coordinates&#34;:[120.926467,-1.587633]}" id="NCID0EPSBK" xlink:type="simple">01°35.258'S, 120°55.588'E</named-content></named-content>, 1900 m, 27-II-2020, sifted. <bold><italic>Paratypes</italic></bold> (<named-content xmlns:xlink="http://www.w3.org/1999/xlink" content-type="dwc:institutional_code" xlink:type="simple">MZB</named-content>, <named-content xmlns:xlink="http://www.w3.org/1999/xlink" content-type="dwc:institutional_code" xlink:type="simple">SMNK</named-content>): Indonesia, C-Sulawesi, Tojo Una-Una, Matako, Gn. Pompangeo: 6 exx, MZB0135 (GenBank <ext-link xmlns:xlink="http://www.w3.org/1999/xlink" ext-link-type="gen" xlink:href="OK481899" xlink:type="simple">OK481899</ext-link>), same data as holotype; 4 exx, MZB0136 (GenBank <ext-link xmlns:xlink="http://www.w3.org/1999/xlink" ext-link-type="gen" xlink:href="OK481898" xlink:type="simple">OK481898</ext-link>), <named-content xmlns:xlink="http://www.w3.org/1999/xlink" content-type="dwc:verbatimCoordinates" xlink:type="simple"><named-content content-type="geo-json" specific-use="{&#34;type&#34;:&#34;Point&#34;,&#34;coordinates&#34;:[120.927633,-1.586617]}" id="NCID0EOTBK" xlink:type="simple">01°35.197'S, 120°55.658'E</named-content></named-content> to <named-content xmlns:xlink="http://www.w3.org/1999/xlink" content-type="dwc:verbatimCoordinates" xlink:type="simple"><named-content content-type="geo-json" specific-use="{&#34;type&#34;:&#34;Point&#34;,&#34;coordinates&#34;:[120.927033,-1.585450]}" id="NCID0EWTBK" xlink:type="simple">01°35.127'S, 120°55.622'E</named-content></named-content>, 2000 m, 01-III-2020, sifted.</p></tp:treatment-sec><tp:treatment-sec sec-type="distribution" id="SECID0E2TBK"><title>Distribution.</title><p>C-Sulawesi Prov. (Mt Pompangeo). Elevation ca. 1900–2000 m.</p></tp:treatment-sec><tp:treatment-sec sec-type="biology" id="SECID0EAUBK"><title>Biology.</title><p>In leaf litter of montane forest.</p></tp:treatment-sec><tp:treatment-sec sec-type="etymology" id="SECID0EFUBK"><title>Etymology.</title><p>This epithet is a noun in apposition based on the Indonesian hand puppet character from “Si Unyil” TV series.</p></tp:treatment-sec><tp:treatment-sec sec-type="notes" id="SECID0EKUBK"><title>Notes.</title><p><italic><tp:taxon-name><tp:taxon-name-part taxon-name-part-type="genus" reg="Trigonopterus">Trigonopterus</tp:taxon-name-part><tp:taxon-name-part taxon-name-part-type="species" reg="unyil">unyil</tp:taxon-name-part></tp:taxon-name></italic> sp. nov. was coded as “<italic><tp:taxon-name><tp:taxon-name-part taxon-name-part-type="genus" reg="Trigonopterus">Trigonopterus</tp:taxon-name-part></tp:taxon-name></italic> sp. 1196”. Presumably, this species belongs to the <italic><tp:taxon-name><tp:taxon-name-part taxon-name-part-type="genus" reg="Trigonopterus">T.</tp:taxon-name-part><tp:taxon-name-part taxon-name-part-type="species" reg="nanus">nanus</tp:taxon-name-part></tp:taxon-name></italic>-group.</p></tp:treatment-sec><ref-list><ref id="B18"><mixed-citation xmlns:xlink="http://www.w3.org/1999/xlink" xlink:type="simple"><person-group><name name-style="western"><surname>Riedel</surname><given-names>A</given-names></name><name name-style="western"><surname>Narakusumo</surname><given-names>RP</given-names></name></person-group> (<year>2019</year>) <article-title>One hundred and three new species of <italic><tp:taxon-name><tp:taxon-name-part taxon-name-part-type="genus">Trigonopterus</tp:taxon-name-part></tp:taxon-name></italic> weevils from Sulawesi.</article-title><source>ZooKeys</source><volume>828</volume>: <fpage>1</fpage>–<lpage>153</lpage>. <ext-link xlink:type="simple" ext-link-type="doi" xlink:href="10.3897/zookeys.828.32200">https://doi.org/10.3897/zookeys.828.32200</ext-link></mixed-citation></ref><ref id="B19"><mixed-citation xmlns:xlink="http://www.w3.org/1999/xlink" xlink:type="simple"><person-group><name name-style="western"><surname>Ryan</surname><given-names>WBF</given-names></name><name name-style="western"><surname>Carbotte</surname><given-names>SM</given-names></name><name name-style="western"><surname>Coplan</surname><given-names>J</given-names></name><name name-style="western"><surname>O’Hara</surname><given-names>S</given-names></name><name name-style="western"><surname>Melkonian</surname><given-names>A</given-names></name><name name-style="western"><surname>Arko</surname><given-names>R</given-names></name><name name-style="western"><surname>Weissel</surname><given-names>RA</given-names></name><name name-style="western"><surname>Ferrini</surname><given-names>V</given-names></name><name name-style="western"><surname>Goodwillie</surname><given-names>A</given-names></name><name name-style="western"><surname>Nitsche</surname><given-names>F</given-names></name><name name-style="western"><surname>Bonczkowski</surname><given-names>J</given-names></name><name name-style="western"><surname>Zemsky</surname><given-names>R</given-names></name></person-group> (<year>2009</year>) , Global Multi-Resolution Topography (GMRT) synthesis data set, Geochemistry, Geophysics, Geosystems 10: Q03014. <ext-link xlink:type="simple" ext-link-type="doi" xlink:href="10.1029/2008GC002332">https://doi.org/10.1029/2008GC002332</ext-link>.</mixed-citation></ref></ref-list></tp:taxon-treatment>
